# Supplementary material for: Long-Term Visit-to-Visit Mean Arterial Pressure Variability and the Risk of Heart Failure and All-Cause Mortality
Source: Front Cardiovasc Med. 2021 Jun 4;8:665117. doi: 10.3389/fcvm.2021.665117 (PMC8211989; doi:10.3389/fcvm.2021.665117)
Supplement: Supplementary file 2 [file Data_Sheet_2.xlsx]

## Sheet:  Raw dataset
ID	V1	V2	V3	V4	V5	V6	V7	V8	V9	V10	V11	V12	V13	V14	V15	V16	V17	V18	V19	V20	V21	V22	V23	V24	V25	V26	V27	V28
1	69	0	1	2	28.4045	117	80	92.3333	6.23226	1.24128	3.82728	2.54025	6.16161	56.6502	1	0	0	0	0	1	1	0	3	3	0	6382	0	6382
2	54	0	0	3	37.0112	123	80	94.3333	4.24104	1.65504	2.17741	0.89191	6.43916	111.633	0	0	0	0	0	0	1	0	3	1	0	6850	0	6850
3	56	0	1	3	23.8292	135	79	97.6667	4.3962	1.31886	2.45153	1.36609	5.43998	81.172	0	0	0	0	0	0	1	0	3	3	0	6161	0	6161
4	65	0	1	3	30.3369	114	70	84.6667	5.48232	1.65504	3.18078	1.41125	5.38447	58.2407	0	0	0	0	0	1	0	0	2	1	0	6749	0	6749
5	73	0	0	1	29.1626	132	63	86	5.71506	1.88778	3.398	0.93707	14.2661	63.5384	0	1	0	0	0	0	0	0	3	3	0	6566	0	6566
6	61	0	1	1	27.8771	113	61	78.3333	5.35302	1.21542	3.57385	1.23061	5.60651	91.4051	0	0	0	0	0	0	1	0	3	3	0	6117	0	6117
7	59	0	1	1	27.3787	141	80	100.333	7.03392	1.1637	5.08925	1.70479	5.21794	92.6207	1	0	0	0	0	1	0	0	3	2	0	5970	0	5970
8	58	1	1	2	25.6729	111	76	87.6667	6.56844	0.7758	4.93409	1.87414	5.38447	92.487	0	0	0	0	0	0	0	0	1	2	0	6477	0	6477
9	61	0	1	2	21.0758	99	67	77.6667	5.8185	2.94804	2.60669	0.57579	4.88488	78.1577	0	0	0	0	0	0	1	0	2	1	0	3799	1	3799
10	61	0	1	2	25.9233	111	64	79.6667	5.4306	1.1637	3.92038	0.75643	5.43998	103.136	0	0	0	0	0	0	1	0	1	1	0	3751	1	3751
11	71	0	0	1	32.532	122	75	90.6667	4.93926	1.0344	3.55316	0.76772	5.77304	64.8429	1	0	1	1	0	1	0	0	3	3	1	3848	0	5956
12	54	0	0	3	34.64	126	73	90.6667	6.2064	1.31886	4.3031	1.27577	8.71507	95.3874	1	1	0	0	0	1	1	0	3	2	0	6459	0	6459
13	59	0	1	2	27.6433	143	83	103	5.4306	1.11198	3.79625	1.14029	4.9959	92.9198	1	0	0	0	0	0	1	0	3	1	0	6748	0	6748
14	61	0	1	2	41.3707	118	78	91.3333	5.19786	0.85338	3.81694	1.15158	5.32896	59.8722	1	0	0	0	0	1	1	0	2	2	0	5243	1	5243
15	68	0	1	1	24.974	138	66	90	5.89608	0.7758	3.05148	4.516	5.66202	86.9547	0	0	0	0	0	0	0	0	3	3	0	6015	0	6015
16	57	0	1	3	22.1282	106	70	82	4.5255	1.91364	2.16707	0.97094	5.32896	94.5259	0	0	0	0	0	1	1	0	3	2	0	6196	0	6196
17	71	0	1	2	40.7178	138	62	87.3333	4.93926	0.9051	2.93252	2.40477	6.82773	90.762	1	0	1	0	0	1	0	1	3	3	0	1930	1	4981
18	57	0	1	2	26.8327	115	68	83.6667	6.2064	2.14638	3.40835	1.42254	4.88488	100.564	0	0	0	1	0	1	1	0	3	3	0	6750	0	6750
19	62	1	1	3	28.5254	122	73	89.3333	4.73238	0.98268	2.98942	1.65963	5.71753	89.598	0	0	0	0	0	0	1	0	3	1	0	5973	0	5973
20	73	0	1	3	29.8922	107	57	73.6667	3.20664	1.62918	1.28266	0.64353	4.77386	84.0585	0	0	0	0	0	0	1	0	3	1	0	5773	1	5773
21	72	1	1	3	25.3928	131	61	84.3333	4.88754	1.293	2.90149	1.51286	5.60651	83.3682	0	0	0	0	0	0	1	0	3	1	0	4852	1	4852
22	73	1	1	3	27.4919	111	68	82.3333	4.75824	0.59478	3.66695	1.08384	6.38365	48.9821	0	0	0	0	0	1	0	0	3	1	0	3793	1	3793
23	59	1	1	3	33.1089	128	74	92	4.62894	1.293	2.83943	1.08384	5.60651	102.516	0	0	0	0	0	0	1	0	2	1	0	6001	0	6001
24	59	0	1	2	20.8676	100	62	74.6667	5.53404	1.293	2.92218	2.87895	5.16243	99.0205	0	0	0	0	0	0	1	1	3	1	0	6427	0	6427
25	54	0	1	3	36.6498	133	72	92.3333	4.93926	1.31886	3.13423	1.06126	5.551	71.1019	0	0	0	0	0	0	0	0	2	2	0	6778	0	6778
26	64	0	1	2	31.2137	147	69	95	4.49964	1.13784	2.00156	2.96927	9.04813	101.517	1	1	1	1	0	1	1	0	3	3	1	4294	1	5182
27	56	0	1	2	24.4476	145	73	97	6.12882	2.1981	3.31008	1.3548	5.551	94.6919	1	0	0	0	0	0	0	0	2	2	0	6882	0	6882
28	62	0	1	2	22.0411	111	49	69.6667	5.9478	1.62918	3.68246	1.38867	4.9959	90.7189	0	0	0	0	0	0	1	0	1	2	1	3894	1	6262
29	55	0	1	2	27.2403	167	83	111	5.63748	1.4223	3.72384	1.07255	5.27345	95.6833	1	0	0	0	0	1	0	1	2	1	0	6818	0	6818
30	72	1	0	1	18.8663	131	71	91	4.49964	1.1637	2.94287	0.85804	4.9959	57.1735	0	0	0	0	1	1	1	0	1	3	0	529	1	529
31	67	0	1	3	27.5993	109	69	82.3333	6.41328	1.13784	4.78927	1.06126	5.21794	93.3838	0	0	0	0	0	0	0	0	3	2	0	6879	0	6879
32	60	1	1	3	27.5873	114	71	85.3333	4.42206	0.82752	2.84977	1.62576	5.32896	80.1607	0	0	0	0	0	0	0	0	2	1	0	6610	0	6610
33	60	0	0	3	31.7222	113	70	84.3333	5.172	0.98268	3.26353	2.02091	6.16161	69.8272	0	0	0	0	0	1	1	0	3	2	0	6147	0	6147
34	68	1	0	1	24.1574	132	70	90.6667	6.23226	0.87924	4.73238	1.3548	6.05059	87.6898	0	0	0	0	0	0	1	0	1	3	1	3791	1	3791
35	58	1	1	2	24.1929	108	71	83.3333	5.40474	1.39644	3.38766	1.3548	6.05059	72.7038	0	0	0	0	0	0	0	0	2	2	0	6123	0	6123
36	72	1	1	2	24.1302	116	62	80	4.44792	2.27568	1.90847	0.57579	5.43998	59.2443	0	0	0	0	0	0	0	0	2	1	0	6502	0	6502
37	62	1	1	3	29.8401	129	66	87	6.10296	0.95682	4.61342	1.16287	5.27345	89.8665	0	0	0	0	0	0	0	0	3	3	0	6761	0	6761
38	59	0	1	2	30.4524	125	72	89.6667	5.3013	1.21542	3.22733	1.87414	6.1061	68.695	0	0	0	0	0	0	1	1	3	3	0	6495	0	6495
39	64	1	1	3	30.0224	117	67	83.6667	4.68066	0.80166	3.2687	1.33222	6.82773	88.3463	1	0	0	0	0	1	0	0	1	1	0	6181	0	6181
40	57	0	1	1	46.164	120	68	85.3333	4.55136	1.08612	2.0688	3.0483	6.05059	94.4748	1	0	1	1	0	1	1	1	3	2	1	2591	1	4092
41	65	1	1	2	30.3369	121	64	83	3.98244	0.9051	2.2912	1.71608	7.43834	88.0743	1	1	0	0	1	1	1	1	2	1	0	4581	1	4581
42	65	1	1	3	28.6456	126	71	89.3333	5.0427	1.88778	2.5498	1.32093	6.27263	87.6389	1	0	0	0	0	1	1	0	3	1	0	5070	1	5070
43	64	0	1	3	25.8068	130	66	87.3333	5.37888	1.65504	3.13423	1.28706	5.16243	52.2582	0	0	0	0	0	0	1	0	2	1	0	1617	1	1617
44	60	0	1	3	29.1967	117	71	86.3333	5.76678	1.06026	4.07554	1.37738	4.82937	78.7067	1	0	0	0	0	1	1	0	3	1	0	6693	0	6693
45	71	1	0	1	27.793	182	102	128.667	5.22372	1.11198	3.55834	1.20803	6.43916	31.6995	1	1	0	0	1	1	1	0	2	2	0	1044	1	1044
46	60	1	0	3	34.676	124	81	95.3333	6.18054	1.6809	3.72901	1.68221	7.93793	67.9562	0	1	0	0	0	1	0	0	3	2	0	6505	0	6505
47	65	1	1	1	25.5292	144	67	92.6667	5.45646	1.08612	3.81694	1.20803	6.27263	92.819	1	0	0	0	0	0	1	0	1	1	0	5191	1	5191
48	57	1	1	3	30.6426	138	68	91.3333	4.34448	1.34472	2.27051	1.59189	14.6546	65.8749	0	1	1	1	0	0	1	0	3	2	0	6315	0	6315
49	70	0	0	3	29.1193	180	88	118.667	5.3013	1.60332	3.33594	0.7903	6.77222	84.7366	1	0	0	0	0	1	1	0	3	3	1	5846	1	5885
50	71	0	1	2	19.8657	124	72	89.3333	4.73238	2.01708	2.37912	0.73385	4.77386	85.5817	0	0	0	0	0	0	0	0	3	3	0	3095	1	3095
51	61	1	1	3	30.1783	108	69	82	4.5255	0.95682	3.02562	1.18545	5.27345	79.7398	0	0	1	0	0	0	1	1	1	2	0	5964	0	5964
52	60	0	1	3	26.8874	105	59	74.3333	6.56844	1.57746	3.78073	2.64186	5.551	92.327	0	0	0	0	0	0	1	0	1	3	0	5861	0	5861
53	56	0	1	2	26.8962	117	66	83	3.98244	1.86192	1.78951	0.72256	5.05141	94.6698	0	0	0	0	0	1	1	0	3	1	0	6141	0	6141
54	72	0	0	1	54.361	131	79	96.3333	5.0427	1.37058	3.12906	1.18545	6.82773	104.558	1	0	0	0	0	1	1	0	3	3	1	2994	1	5593
55	63	0	0	3	34.8536	143	79	100.333	6.28398	2.61186	3.14458	1.15158	5.93957	89.1977	1	0	0	0	0	1	0	0	3	3	0	6595	0	6595
56	64	1	1	2	27.3079	121	73	89	4.31862	0.72408	2.76185	1.81769	5.43998	88.6276	0	0	0	0	0	0	0	0	2	2	0	6637	0	6637
57	65	0	1	3	19.2661	92	57	68.6667	4.62894	1.31886	2.83943	1.02739	4.60733	76.1859	0	0	0	0	0	0	1	0	3	1	0	6006	0	6006
58	54	0	1	3	29.1094	104	65	78	5.5599	2.56014	2.65841	0.74514	5.43998	96.4794	0	0	0	0	0	0	1	0	3	1	0	6117	0	6117
59	59	0	1	1	22.4116	140	83	102	5.3013	1.5516	3.1032	1.41125	5.60651	92.8563	1	0	0	0	0	0	0	0	1	1	0	1080	1	1080
60	65	0	1	2	27.0402	103	62	75.6667	4.5255	1.73262	2.52394	0.58708	4.82937	100.462	1	0	0	0	0	1	0	0	3	1	0	6099	0	6099
61	56	0	1	2	34.3413	102	69	80	6.56844	1.86192	4.08071	1.36609	6.21712	61.7514	0	0	0	0	0	0	0	0	3	1	0	6511	0	6511
62	56	0	1	3	20.9517	92	58	69.3333	4.06002	1.78434	1.9757	0.65482	4.49631	100.712	0	0	0	0	0	0	1	0	3	1	0	5994	0	5994
63	70	1	1	3	27.2034	175	72	106.333	4.06002	1.60332	1.92398	1.16287	5.21794	59.9528	1	0	0	0	0	1	1	0	2	1	0	3330	1	3330
64	70	1	0	1	28.0519	102	48	66	6.74946	1.08612	4.51516	2.50638	5.66202	109.904	0	0	0	0	0	0	0	0	2	2	0	4072	1	5794
65	56	0	1	1	27.2173	115	76	89	4.11174	1.0344	2.5498	1.15158	7.27181	94.885	0	1	0	0	0	0	0	0	2	1	0	5896	0	5896
66	69	0	0	1	26.251	120	61	80.6667	4.0083	1.06026	1.60332	2.9354	11.9346	74.1967	1	1	0	0	1	1	1	1	3	2	1	20	1	2152
67	72	0	1	2	26.8327	150	67	94.6667	4.70652	0.98268	2.86012	1.88543	5.60651	55.2379	1	0	0	0	0	1	1	1	2	1	1	4962	1	4968
68	70	1	1	1	28.6756	148	70	96	5.40474	1.24128	3.42904	1.60318	5.27345	75.0017	1	0	0	0	0	0	0	0	2	2	0	6567	0	6567
69	65	0	1	3	27.4353	141	81	101	5.74092	1.11198	3.68246	2.06607	5.88406	94.9007	1	0	0	0	0	0	1	0	2	2	0	6414	0	6414
70	73	1	1	3	25.954	125	72	89.6667	5.40474	1.37058	3.55834	1.03868	5.71753	83.1041	1	0	0	0	0	1	1	1	2	1	0	2771	1	2771
71	63	1	1	3	30.9215	133	75	94.3333	4.5255	0.98268	2.76185	1.70479	18.0407	78.6274	0	1	0	0	0	0	1	0	2	1	0	6466	0	6466
72	57	0	1	1	35.3236	146	76	99.3333	4.73238	1.11198	3.04114	1.26448	5.551	94.012	1	0	0	0	0	0	0	0	3	3	0	6678	0	6678
73	67	1	1	1	27.4893	121	76	91	4.34448	0.87924	2.64289	1.79511	5.551	76.3415	0	0	0	0	0	0	0	0	3	1	0	6432	0	6432
74	68	0	1	2	26.4791	104	58	73.3333	4.9134	1.62918	2.94804	0.73385	5.27345	86.9586	0	0	0	0	0	0	1	0	1	2	0	6362	0	6362
75	60	0	1	3	20.8565	106	69	81.3333	4.60308	1.57746	2.53945	1.06126	5.21794	92.473	0	0	0	0	0	0	0	0	3	2	0	6540	0	6540
76	55	0	1	2	30.4272	134	71	92	6.3357	0.95682	4.09105	2.81121	5.88406	95.7582	0	0	0	0	0	0	1	0	2	1	0	5980	0	5980
77	55	1	0	2	25.6434	151	89	109.667	6.74946	0.93096	4.29276	3.33055	10.3804	96.2128	1	1	1	1	0	1	1	0	2	1	1	2680	0	6706
78	54	1	1	2	29.2848	137	85	102.333	4.08588	1.26714	2.33774	1.04997	4.9959	83.4162	0	0	1	1	0	0	1	1	2	2	0	1097	1	1097
79	55	0	1	3	35.5458	144	72	96	5.71506	0.98268	4.31345	0.91449	5.77304	70.6063	1	0	0	0	0	0	0	0	3	1	0	5956	0	5956
80	70	1	1	1	28.7317	116	70	85.3333	6.54258	0.87924	4.10657	3.39829	5.60651	66.4642	0	0	0	0	0	0	1	0	3	2	1	4720	0	6734
81	54	0	1	2	31.8891	149	84	105.667	5.6892	2.7153	2.15155	1.79511	5.66202	96.3405	1	0	0	0	0	0	0	0	2	1	0	6533	0	6533
82	62	0	1	2	23.9963	121	68	85.6667	4.44792	1.86192	2.16707	0.91449	5.32896	96.9985	0	0	0	0	0	0	1	0	3	1	0	6467	0	6467
83	63	0	1	3	30.0433	118	49	72	3.31008	0.6465	1.32403	2.92411	7.43834	90.5009	0	1	0	0	0	1	1	1	3	3	1	3139	0	5955
84	69	1	1	3	25.3631	150	83	105.333	4.96512	1.60332	2.90149	1.00481	11.0465	90.1046	1	1	0	0	0	0	0	0	2	1	0	3196	1	3196
85	59	0	1	2	38.764	115	73	87	4.1376	0.69822	2.79805	1.39996	5.60651	92.7759	0	0	0	0	0	0	0	0	2	1	0	5977	0	5977
86	56	1	1	2	27.3098	149	84	105.667	5.79264	0.87924	4.23587	1.47899	5.49549	93.4928	1	0	0	0	0	0	1	0	2	2	0	5864	0	5864
87	55	0	1	3	29.3149	129	75	93	5.76678	1.70676	3.56351	1.08384	11.9902	107.679	0	1	0	0	0	0	0	0	3	1	0	6327	0	6327
88	59	1	1	3	24.737	101	65	77	3.4911	0.95682	1.58263	2.07736	5.27345	80.6333	0	0	0	0	0	0	1	0	3	3	0	5816	1	5816
89	71	1	0	1	20.21	126	74	91.3333	3.7497	1.293	2.07397	0.83546	5.32896	76.8002	0	0	0	0	0	0	0	0	1	3	0	5891	1	5891
90	68	1	1	2	22.9582	119	63	81.6667	4.1376	1.31886	1.774	2.28058	4.94039	96.0871	0	0	0	0	0	0	1	0	2	1	0	6096	0	6096
91	57	1	1	1	28.2252	118	72	87.3333	3.54282	0.87924	1.73262	2.0322	5.38447	93.0835	0	0	0	0	0	0	0	0	1	1	0	6111	0	6111
92	60	1	1	1	27.994	128	82	97.3333	3.6204	1.08612	2.21362	0.69998	5.93957	91.1424	0	1	0	0	0	0	1	0	2	2	0	5969	0	5969
93	61	1	1	2	37.9505	154	87	109.333	4.73238	1.293	3.09803	0.74514	5.66202	95.5082	1	0	0	0	0	1	1	0	3	3	0	6560	0	6560
94	73	1	1	1	28.9341	114	65	81.3333	2.37912	0.62064	1.32403	0.94836	5.38447	87.9205	0	0	0	0	0	0	1	0	3	2	1	3535	1	3544
95	54	1	1	3	27.1856	121	73	89	5.14614	1.00854	3.91003	0.49676	6.05059	94.947	0	0	0	0	0	0	0	0	2	2	0	1855	0	1855
96	59	0	0	2	32.0905	151	79	103	4.47378	1.39644	2.83426	0.53063	5.32896	107.907	1	0	0	0	0	0	0	0	3	3	0	6347	0	6347
97	62	0	1	3	35.4138	137	81	99.6667	4.96512	1.34472	2.95321	1.45641	5.71753	67.5257	1	0	0	0	0	1	1	0	3	1	0	6235	0	6235
98	57	1	1	1	31.8668	128	77	94	6.2064	1.13784	4.40654	1.44512	5.27345	59.6074	0	0	0	0	0	0	0	0	3	2	0	5461	0	5461
99	54	1	1	3	29.0859	118	84	95.3333	4.0083	1.08612	2.2912	1.37738	4.9959	83.7459	0	0	0	0	0	0	1	0	3	3	0	6494	0	6494
100	70	1	1	3	39.3321	124	61	82	4.3962	1.18956	2.43601	1.68221	6.71671	94.6809	1	0	0	0	0	1	1	0	2	1	0	5065	1	5065
101	56	1	1	2	22.9582	132	80	97.3333	5.12028	0.87924	3.38766	1.86285	12.5453	93.3562	0	1	0	0	0	0	1	0	2	1	0	5958	0	5958
102	72	1	1	2	29.9609	102	34	56.6667	5.172	0.85338	3.36697	2.07736	5.21794	39.0368	1	0	1	1	0	1	1	0	3	1	1	176	1	1577
103	59	0	1	2	25.6068	131	78	95.6667	4.99098	2.3274	1.9395	1.5806	5.43998	98.9691	0	0	0	0	0	0	0	0	2	1	0	6445	0	6445
104	59	1	1	2	29.2545	120	68	85.3333	5.14614	0.9051	3.58937	1.42254	5.43998	97.0937	0	0	0	0	0	0	1	0	3	1	0	6767	0	6767
105	63	0	1	2	28.8992	137	84	101.667	4.47378	1.1637	2.68944	1.3548	4.9959	90.1253	1	0	0	0	0	1	1	0	2	1	0	6614	0	6614
106	71	1	1	3	21.3509	135	77	96.3333	3.93072	0.7758	2.3636	1.72737	6.60569	89.1726	1	0	0	0	0	1	0	0	3	3	1	4991	1	5008
107	70	0	1	1	29.6017	154	80	104.667	5.48232	1.18956	3.81694	1.03868	5.43998	91.7659	1	0	0	0	0	1	0	0	3	3	0	6742	0	6742
108	61	0	0	1	56.0967	121	70	87	5.14614	0.98268	3.3256	1.82898	6.05059	119.756	1	0	0	0	0	1	0	0	2	3	1	4940	1	5847
109	56	0	0	1	36.7537	145	87	106.333	5.35302	1.47402	3.16009	1.56931	5.93957	94.0168	1	0	0	0	0	1	1	0	3	1	0	6435	0	6435
110	54	1	1	2	25.7653	120	70	86.6667	6.23226	1.1637	4.33931	1.59189	5.43998	83.5543	0	0	0	0	0	0	1	0	3	1	0	6197	0	6197
111	66	0	1	1	33.4934	150	60	90	5.09442	1.37058	3.20664	1.129	5.66202	75.4243	1	0	0	0	0	1	0	1	3	3	0	6264	0	6264
112	63	0	1	1	34.5455	150	91	110.667	4.55136	1.70676	1.8102	2.258	4.66284	96.4012	1	0	0	0	0	1	1	1	2	2	0	2116	0	2116
113	73	1	1	3	22.6347	169	83	111.667	4.96512	0.98268	3.24284	1.61447	5.77304	53.3198	1	0	0	0	0	1	1	0	2	1	1	1234	1	1264
114	56	1	1	3	26.8274	121	61	81	5.8185	1.13784	4.09622	1.27577	7.16079	93.4604	0	1	0	0	0	1	1	0	2	1	0	6288	0	6288
115	70	1	1	2	38.1613	161	70	100.333	4.60308	0.82752	2.24982	3.33055	5.27345	32.4626	1	1	1	1	0	1	1	1	3	2	0	2126	1	2126
116	71	1	1	1	24.4898	96	60	72	4.7841	1.06026	3.15492	1.2419	5.38447	94.1812	0	0	0	0	0	1	0	0	2	1	1	4629	0	5323
117	62	1	1	2	29.6155	120	68	85.3333	4.42206	1.293	2.72564	0.88062	5.38447	89.6911	0	0	0	0	0	0	1	0	2	1	0	6124	0	6124
118	62	1	1	2	27.2166	105	58	73.6667	4.47378	0.67236	3.1963	1.32093	5.551	99.8769	0	0	0	0	0	0	1	0	1	3	0	5154	1	5154
119	68	1	0	3	26.3749	136	76	96	3.72384	0.82752	2.4205	1.03868	5.05141	78.1742	0	0	0	0	0	0	0	0	2	2	0	6377	0	6377
120	63	0	0	3	20.1876	132	68	89.3333	4.24104	1.65504	1.60849	2.13381	5.16243	89.5694	1	0	0	0	0	1	0	0	1	3	0	6440	0	6440
121	64	1	1	3	27.0337	118	78	91.3333	5.19786	0.95682	3.33077	1.98704	4.4408	78.1642	0	0	0	0	0	0	1	1	3	2	0	5886	1	5886
122	64	0	0	1	29.597	135	87	103	6.82704	0.98268	4.81513	2.24671	7.04977	104.269	0	1	0	0	0	0	1	0	3	3	0	6469	0	6469
123	64	1	0	3	27.6412	147	69	95	3.51696	0.69822	1.67056	2.50638	15.5428	114.283	1	1	0	0	0	1	0	0	1	2	0	6071	0	6071
124	64	0	0	1	30.101	129	76	93.6667	4.75824	1.8102	2.53428	0.9032	12.1012	110.823	0	1	0	0	0	0	1	0	2	3	1	1814	1	1853
125	54	0	1	3	23.7533	112	81	91.3333	4.5255	1.9395	2.26534	0.69998	5.16243	82.0184	0	0	0	0	0	0	1	0	2	1	0	6068	0	6068
126	65	0	1	2	34.049	132	77	95.3333	4.9134	1.49988	2.72047	1.51286	6.27263	75.7706	0	0	0	0	0	0	1	1	2	2	0	5131	1	5131
127	58	1	0	3	34.7178	126	72	90	4.93926	1.57746	3.08251	0.60966	4.77386	127.348	1	0	0	0	0	1	0	0	3	2	0	753	1	753
128	58	0	1	2	23.9016	114	72	86	5.09442	1.8102	2.48773	1.73866	5.05141	61.1496	1	0	0	0	0	1	1	0	2	1	0	6498	0	6498
129	56	1	1	2	31.7742	116	71	86	5.09442	1.47402	3.03079	1.28706	5.93957	93.3116	0	0	0	0	0	0	0	0	2	2	0	6336	0	6336
130	64	1	1	3	32.9686	121	72	88.3333	4.16346	0.62064	2.72047	1.79511	9.54772	56.9542	1	1	0	0	0	1	1	0	3	2	0	4779	1	6647
131	71	1	1	1	27.2183	146	63	90.6667	3.64626	0.7758	2.23948	1.37738	7.38283	49.4715	1	1	1	1	1	1	1	0	3	1	1	829	1	1905
132	66	1	1	2	24.8272	121	61	81	4.55136	0.72408	3.13423	1.51286	6.82773	92.2243	0	0	0	0	0	0	1	0	1	2	0	5686	1	5686
133	64	1	1	2	31.8047	108	59	75.3333	5.24958	1.21542	3.61006	0.92578	5.66202	93.8356	0	0	0	0	0	0	1	0	2	1	0	6468	0	6468
134	73	1	1	3	25.5239	153	79	103.667	8.12004	0.85338	6.62016	1.41125	5.66202	73.3341	1	0	0	0	0	0	1	1	3	1	0	6390	0	6390
135	63	1	1	2	33.0256	126	75	92	6.38742	1.1637	4.64963	1.25319	5.77304	62.9769	1	0	0	0	0	1	0	0	1	2	0	5480	0	5480
136	67	0	1	2	33.7865	164	72	102.667	5.99952	1.1637	3.89969	2.04349	6.27263	74.9843	1	0	0	0	0	1	0	0	3	3	0	6539	0	6539
137	65	1	1	3	24.1302	111	70	83.6667	3.20664	1.06026	1.91881	0.49676	5.82855	69.0614	0	0	0	0	0	0	1	0	2	1	0	4426	1	4426
138	53	0	1	3	26.9886	90	55	66.6667	4.88754	1.73262	2.53945	1.34351	4.77386	82.6141	0	0	0	0	0	1	0	0	3	3	0	6026	0	6026
139	57	1	1	2	27.9751	105	71	82.3333	4.3962	0.87924	3.05148	1.0161	5.88406	103.864	0	0	0	0	0	0	0	0	1	3	0	6466	0	6466
140	71	0	1	2	28.3496	143	79	100.333	4.75824	1.44816	2.60152	1.54673	8.49303	85.312	1	1	0	0	0	0	0	1	3	1	0	4829	1	4829
141	60	0	1	3	27.3489	111	68	82.3333	4.7841	2.04294	2.42567	0.68869	5.16243	92.3288	0	0	0	0	0	0	0	0	1	1	0	6411	0	6411
142	72	1	1	3	23.4726	151	82	105	4.75824	1.00854	3.2325	1.129	4.71835	83.747	1	0	0	0	0	0	1	0	2	2	1	5274	1	5385
143	55	0	1	2	31.0724	144	90	108	7.03392	1.0344	4.39103	3.51119	4.82937	70.5805	1	0	0	0	0	1	0	0	3	1	0	5977	0	5977
144	57	1	1	3	27.3784	116	62	80	3.69798	0.72408	1.94984	2.23542	5.71753	81.857	0	0	0	0	0	0	0	0	1	1	0	6221	0	6221
145	56	1	1	3	28.9528	138	86	103.333	7.57698	1.24128	5.55473	1.70479	5.32896	82.2667	0	0	0	0	0	0	0	0	2	1	0	5846	0	5846
146	54	0	1	2	23.2584	136	69	91.3333	5.9478	1.08612	3.34111	3.31926	5.77304	55.9012	1	0	0	0	0	1	1	0	2	1	0	2098	1	2098
147	58	0	0	3	24.536	133	77	95.6667	4.88754	2.17224	2.23948	1.03868	5.43998	108.5	0	0	0	0	0	0	0	0	3	3	0	6029	0	6029
148	56	0	0	3	37.218	127	73	91	5.76678	1.70676	3.55834	1.09513	4.9959	93.9843	1	0	0	0	0	1	1	0	3	1	0	6472	0	6472
149	60	1	1	3	24.6525	104	52	69.3333	5.3013	1.24128	3.7135	0.75643	5.21794	91.1388	0	0	0	0	0	0	0	0	3	1	0	6061	0	6061
150	63	0	1	2	26.2784	115	67	83	5.61162	1.18956	3.34111	2.35961	4.9959	95.8203	0	0	0	0	0	0	1	1	1	2	0	6714	0	6714
151	71	1	1	2	27.1614	150	63	92	4.96512	0.95682	2.6222	3.02572	5.49549	89.3331	1	0	0	0	0	0	0	0	1	2	0	2270	1	2270
152	54	0	0	1	32.4886	118	68	84.6667	5.61162	1.96536	3.11354	1.16287	6.32814	111.516	1	1	0	0	0	1	1	0	3	3	0	6805	0	6805
153	57	0	1	2	36.9623	116	62	80	4.3962	1.62918	1.88261	1.93059	5.16243	100.338	0	0	0	0	0	0	1	0	3	1	0	6746	0	6746
154	59	0	0	1	31.4564	125	76	92.3333	4.55136	1.293	2.72047	1.17416	5.71753	46.9769	0	0	0	0	0	0	0	0	3	3	0	6145	1	6145
155	58	0	0	2	29.1243	113	72	85.6667	5.35302	1.0344	3.55316	1.67092	6.71671	115.225	0	0	0	0	0	0	1	1	3	3	0	5861	0	5861
156	65	1	1	3	23.7732	135	75	95	4.49964	1.11198	3.12389	0.57579	5.551	98.1022	1	0	0	0	0	1	1	0	2	1	0	6169	0	6169
157	56	0	0	2	38.7967	151	84	106.333	5.61162	1.31886	3.64626	1.41125	5.60651	109.95	1	0	0	0	0	0	1	0	3	3	0	4317	1	4317
158	63	0	1	2	28.216	142	86	104.667	5.32716	1.18956	3.5842	1.20803	5.38447	90.3313	1	0	0	0	0	1	0	0	1	1	0	6853	0	6853
159	58	0	1	3	33.1933	115	75	88.3333	5.97366	1.47402	3.7859	1.55802	5.82855	105.837	0	0	0	0	0	0	1	0	3	1	0	5947	0	5947
160	65	0	1	3	21.9713	103	54	70.3333	6.12882	1.70676	3.39283	2.24671	5.66202	94.9393	0	0	0	0	0	0	0	0	3	1	0	6105	0	6105
161	59	1	1	3	30.9824	117	67	83.6667	5.19786	1.49988	3.31525	0.83546	4.60733	80.9879	1	0	0	0	0	1	1	0	1	1	0	6574	0	6574
162	55	1	1	2	32.4289	127	78	94.3333	4.3962	0.95682	2.63772	1.74995	5.99508	74.278	1	0	0	0	0	1	1	0	3	1	0	6515	0	6515
163	67	1	1	3	30.8016	139	79	99	4.68066	0.93096	3.21181	1.17416	5.88406	91.8806	0	0	0	0	0	0	1	0	2	1	1	5306	1	5995
164	67	0	1	3	23.014	146	63	90.6667	5.172	2.24982	1.95502	2.11123	5.16243	57.228	1	0	0	0	0	0	0	0	1	2	1	2719	1	2969
165	70	1	1	3	29.4528	130	66	87.3333	6.0771	1.21542	4.03933	1.79511	6.55018	74.5048	0	0	0	0	0	0	0	0	3	1	0	5578	1	5578
166	64	0	1	2	20.7327	150	72	98	5.35302	1.06026	3.24802	2.28058	5.32896	76.5651	1	0	0	0	0	1	1	0	3	2	1	1626	1	1626
167	67	0	1	2	28.5369	136	64	88	5.09442	1.293	3.08768	1.55802	5.43998	88.0239	1	0	1	1	0	1	1	0	3	3	0	5908	0	5908
168	55	0	1	3	36.6732	106	67	80	4.9134	0.98268	3.18078	1.63705	5.43998	81.4741	0	0	0	0	0	0	0	0	3	1	0	6315	0	6315
169	66	1	1	1	26.1199	179	71	107	5.84436	1.21542	4.16863	1.00481	5.21794	86.9233	1	0	0	0	0	0	1	0	2	2	0	6837	0	6837
170	59	1	1	3	27.8317	154	81	105.333	5.45646	1.75848	3.22216	1.03868	5.60651	58.9388	1	0	0	0	0	1	0	0	2	1	0	6260	0	6260
171	54	1	1	3	26.4673	113	78	89.6667	5.9478	1.39644	4.15312	0.86933	5.49549	95.1062	0	0	0	0	0	0	1	0	2	1	0	6392	0	6392
172	58	0	1	2	29.7076	113	56	75	6.3357	1.34472	4.5617	0.93707	5.551	69.0675	0	0	0	0	0	0	1	0	3	3	0	6432	0	6432
173	61	1	0	1	33.8002	139	83	101.667	6.77532	1.34472	4.6186	1.77253	6.1061	110.717	0	0	1	1	0	0	1	0	2	2	0	3020	1	3020
174	57	1	1	1	28.3488	118	81	93.3333	5.22372	1.00854	3.46007	1.64834	5.551	72.8668	0	0	0	0	0	0	0	0	3	3	0	5998	0	5998
175	64	1	1	2	20.9276	114	80	91.3333	4.03416	1.60332	2.20844	0.48547	5.82855	78.1627	0	0	0	0	0	0	1	0	2	1	0	6539	0	6539
176	63	0	1	1	23.8388	141	71	94.3333	5.06856	1.39644	2.79805	1.90801	4.60733	66.6683	1	0	0	0	0	1	1	0	2	1	1	4864	0	6264
177	71	1	1	3	30.1162	129	72	91	4.29276	0.7758	2.78254	1.60318	6.16161	89.1916	1	0	0	0	0	1	1	0	3	1	1	3525	1	6233
178	56	1	1	3	37.4358	107	75	85.6667	7.99074	1.91364	5.27027	1.76124	14.4881	104.742	0	1	0	0	0	0	1	0	3	1	0	6616	0	6616
179	57	0	1	2	33.4948	145	84	104.333	6.49086	1.57746	4.33931	1.25319	7.82691	94.4147	1	1	0	0	0	0	0	0	3	2	0	6638	0	6638
180	73	1	1	2	33.7396	211	79	123	5.40474	1.1637	3.83245	0.89191	6.1061	87.9683	1	0	0	1	0	1	0	0	2	1	1	2941	1	6136
181	63	1	1	3	30.478	130	72	91.3333	6.43914	1.00854	4.28242	2.50638	7.38283	70.2487	0	1	0	0	0	0	0	0	2	1	0	5797	1	5797
182	57	0	0	3	43.1239	146	90	108.667	6.05124	1.47402	4.01864	1.21932	5.10692	109.278	1	0	0	0	0	1	1	0	3	2	0	6790	0	6790
183	62	1	0	1	31.1448	158	100	119.333	3.80142	0.74994	2.46187	1.28706	6.6612	56.5221	1	0	1	0	0	0	1	1	3	3	0	2353	1	2353
184	69	0	0	1	39.7538	132	70	90.6667	4.1376	1.1637	2.60152	0.81288	17.5967	85.5502	1	1	0	0	0	1	1	0	3	3	1	2899	1	2927
185	59	0	1	2	24.8769	105	65	78.3333	5.5599	1.37058	3.42386	1.67092	5.38447	93.1176	0	0	0	0	0	0	1	0	1	1	0	6166	0	6166
186	70	1	1	3	32.8257	156	55	88.6667	5.8185	1.21542	3.50144	2.40477	5.27345	84.8809	1	0	1	0	0	1	1	0	3	2	1	1461	1	2170
187	58	1	1	3	29.2663	119	75	89.6667	4.5255	0.95682	2.7515	1.78382	5.32896	102.986	0	0	0	0	0	0	1	0	2	1	0	4797	1	4797
188	64	0	0	3	33.9938	130	69	89.3333	5.09442	1.47402	3.12906	1.07255	16.5975	88.4357	0	1	0	0	0	0	0	0	3	2	0	6882	0	6882
189	69	1	0	2	29.9552	135	81	99	6.18054	0.93096	4.93926	0.6774	5.71753	99.2674	0	0	0	0	0	0	0	0	2	1	0	4923	1	4923
190	70	1	1	3	23.3541	128	72	90.6667	4.93926	2.53428	2.14121	0.57579	6.1061	74.8502	0	0	0	0	0	0	0	0	2	2	0	5121	1	5121
191	58	1	1	3	30.5465	141	88	105.667	4.03416	1.47402	2.30671	0.55321	7.60487	81.0784	1	1	0	0	0	1	1	0	2	1	0	6391	0	6391
192	67	0	1	2	28.2225	136	49	78	4.08588	1.08612	1.95502	2.28058	5.88406	46.0798	1	0	0	0	0	1	1	0	3	3	1	3384	1	3450
193	69	1	1	2	22.3845	123	62	82.3333	3.95658	1.75848	1.774	0.92578	5.60651	75.0672	0	0	0	0	0	0	0	0	1	1	0	6798	0	6798
194	66	1	1	3	25.2112	119	69	85.6667	4.21518	0.72408	2.81874	1.4677	5.27345	87.0953	1	0	1	0	0	1	1	0	1	2	0	3013	1	3013
195	65	1	1	2	27.4972	137	69	91.6667	4.9134	0.7758	3.4549	1.49028	6.32814	77.4153	0	0	0	0	0	0	0	0	2	1	0	6659	0	6659
196	64	0	0	1	28.5271	133	75	94.3333	5.84436	1.34472	3.98761	1.11771	4.77386	76.9958	1	0	0	0	0	1	0	0	3	3	0	6845	0	6845
197	66	0	1	2	32.9565	116	67	83.3333	5.87022	1.96536	3.18595	1.56931	4.9959	99.7873	0	0	0	0	0	0	1	0	3	1	1	6150	0	6488
198	73	1	1	1	22.0386	127	75	92.3333	4.55136	1.60332	2.65841	0.63224	5.10692	87.7809	1	0	0	0	0	1	1	0	2	2	0	6831	1	6831
199	67	0	1	2	24.0748	111	69	83	6.12882	2.14638	3.07217	1.98704	5.27345	87.6857	0	0	0	0	0	0	1	0	3	1	0	3040	1	3040
200	67	1	1	3	29.4637	150	83	105.333	5.8185	1.293	3.98761	1.17416	5.43998	76.2343	1	0	0	0	0	1	0	0	2	1	1	4785	0	6124
201	55	0	1	2	29.0688	105	65	78.3333	6.12882	1.5516	3.99278	1.27577	5.49549	95.8357	0	0	0	0	0	0	1	0	3	2	0	6342	0	6342
202	63	0	1	3	37.0817	141	74	96.3333	4.75824	1.39644	2.41532	2.06607	14.5436	96.2547	1	1	0	0	0	1	1	0	2	2	0	6076	0	6076
203	70	1	1	1	27.3823	158	99	118.667	5.40474	1.8102	3.16526	0.93707	5.38447	49.7744	1	0	1	0	0	1	0	0	2	1	1	1548	1	1890
204	56	0	1	3	32.4886	104	70	81.3333	5.58576	1.293	3.17561	2.43864	14.2661	94.9252	0	1	0	0	0	0	1	0	3	3	0	6418	0	6418
205	58	0	1	2	23.5552	111	65	80.3333	4.55136	0.74994	2.64289	2.52896	6.6612	105.975	1	0	0	0	0	1	0	1	1	1	0	6600	1	6600
206	61	0	1	3	32.4412	151	80	103.667	4.96512	1.47402	3.02562	1.0161	5.60651	91.4679	1	0	0	0	0	1	0	0	2	1	1	4449	0	6029
207	60	0	0	2	28.0542	163	79	107	4.70652	1.52574	2.24982	2.0322	5.10692	107.207	1	0	0	0	0	1	0	0	1	2	1	939	0	6610
208	56	1	1	3	32.8528	122	77	92	5.01684	0.87924	3.09803	2.26929	5.551	73.5327	0	0	0	0	0	0	1	0	2	1	0	6194	0	6194
209	60	0	1	2	23.7284	122	67	85.3333	5.61162	1.49988	3.44972	1.44512	4.60733	98.0904	0	0	0	0	0	0	0	0	2	2	0	6631	0	6631
210	61	1	0	2	25.0927	118	62	80.6667	5.27544	1.26714	3.56868	0.95965	6.1061	82.3971	0	0	0	0	0	0	0	0	2	2	0	6481	0	6481
211	66	0	1	1	32.3635	171	77	108.333	6.10296	1.52574	3.95141	1.36609	4.82937	65.4004	1	0	0	0	0	1	1	0	3	3	0	5656	1	5656
212	65	0	1	3	23.4381	131	79	96.3333	4.47378	1.0344	2.83426	1.32093	4.66284	94.6434	0	0	0	0	0	0	0	0	2	1	0	6239	0	6239
213	70	1	1	1	20.2893	134	54	80.6667	4.24104	1.24128	2.50325	1.08384	5.77304	89.6693	0	0	1	1	0	0	1	0	1	1	1	2725	1	2746
214	65	1	1	2	26.8517	140	58	85.3333	4.6548	0.69822	3.00493	2.07736	6.21712	77.4574	1	0	0	0	0	0	0	0	2	1	0	6503	0	6503
215	55	0	1	3	22.5981	113	71	85	3.77556	1.9395	1.5516	0.62095	5.32896	70.9414	0	0	0	0	0	0	0	0	2	1	0	6081	0	6081
216	61	1	1	2	32.1102	125	67	86.3333	6.67188	1.37058	4.78927	1.11771	5.66202	95.8396	0	0	1	1	0	0	1	1	2	1	0	1330	1	1330
217	73	0	0	3	30.9251	141	76	97.6667	4.88754	1.75848	2.43601	1.51286	2.83101	51.3073	1	1	0	1	0	1	0	0	2	2	0	6476	0	6476
218	60	0	0	2	31.6051	128	84	98.6667	6.05124	1.70676	3.31525	2.24671	5.71753	113.456	0	0	0	0	0	0	1	0	3	2	0	5943	0	5943
219	58	1	1	2	28.3727	156	94	114.667	5.12028	0.93096	3.46524	1.5806	5.10692	97.7207	1	0	0	0	0	0	0	0	2	1	1	2427	1	2887
220	68	0	0	3	30.0792	142	67	92	4.99098	0.9051	3.53765	1.19674	6.21712	74.9952	1	0	0	0	0	1	1	0	1	1	1	4696	1	5307
221	60	0	1	3	22.9719	129	63	85	5.40474	1.73262	3.33594	0.73385	6.82773	92.2916	0	1	0	0	0	0	0	0	1	2	0	6426	0	6426
222	57	1	1	3	24.0944	110	63	78.6667	4.16346	1.88778	2.02742	0.54192	14.044	103.985	0	1	0	0	0	1	0	0	1	1	0	5256	1	5256
223	56	0	1	2	29.2708	108	74	85.3333	6.05124	1.57746	3.66695	1.76124	5.05141	80.9225	0	0	0	0	0	0	1	0	2	1	0	6288	0	6288
224	58	0	1	3	30.4383	126	74	91.3333	7.78386	1.62918	5.3013	1.86285	5.82855	93.3221	0	0	0	0	0	0	1	0	2	1	0	6399	0	6399
225	70	0	1	3	23.9586	124	63	83.3333	4.37034	1.37058	2.17741	1.79511	5.49549	41.0444	0	0	0	0	0	0	1	1	3	3	0	2864	1	2864
226	55	1	1	2	34.3715	123	67	85.6667	5.71506	1.08612	3.81694	1.77253	5.16243	82.8625	0	0	0	0	0	0	1	0	3	2	0	5987	0	5987
227	72	0	1	3	20.3587	147	79	101.667	5.01684	1.6809	2.9377	0.86933	5.05141	72.2773	1	0	0	0	0	1	1	0	1	1	1	2826	1	3550
228	58	0	1	3	28.9244	113	69	83.6667	3.43938	1.39644	1.33438	1.54673	4.94039	93.2862	0	0	0	0	0	0	1	0	2	1	0	6228	0	6228
229	65	0	1	2	30.0261	161	87	111.667	4.6548	1.0344	2.62738	2.16768	4.88488	94.4795	1	0	0	0	0	0	1	0	2	2	0	6666	0	6666
230	67	0	1	2	21.2745	109	51	70.3333	5.22372	1.65504	3.09286	1.03868	5.21794	87.6014	0	0	0	0	0	0	1	0	3	3	0	6096	0	6096
231	71	0	1	3	17.3201	117	75	89	5.87022	2.94804	2.43084	1.07255	5.38447	96.5406	0	0	0	0	0	0	1	0	2	1	0	4069	1	4069
232	70	1	1	1	24.8378	123	70	87.6667	4.9134	1.06026	2.99976	1.86285	5.27345	66.5824	0	0	0	0	0	1	1	0	2	2	1	2125	1	5520
233	55	1	1	2	30.6233	100	67	78	5.79264	1.293	4.12208	0.82417	4.94039	99.5999	0	0	0	0	0	1	0	0	3	1	0	6698	0	6698
234	63	1	1	2	28.1361	127	75	92.3333	4.83582	0.85338	3.17561	1.76124	6.27263	89.2314	0	0	0	0	0	0	1	0	2	1	0	5903	0	5903
235	55	1	1	2	31.1091	117	73	87.6667	4.24104	0.6465	2.65841	2.04349	6.93875	100.019	0	0	0	0	0	0	1	0	1	2	0	6260	0	6260
236	58	1	1	3	25.6805	97	66	76.3333	6.2064	1.1637	4.28242	1.65963	6.05059	81.1127	0	0	0	0	0	1	1	0	2	1	0	6393	0	6393
237	68	0	0	1	23.2778	207	75	119	4.37034	1.75848	2.31188	0.65482	8.04895	65.9822	1	1	0	0	0	1	0	1	3	1	1	3948	1	4083
238	60	0	1	3	22.3428	154	85	108	4.08588	2.53428	1.3292	0.48547	3.60815	104.41	1	0	0	0	0	1	1	0	2	1	0	6656	0	6656
239	65	1	1	2	31.2929	104	60	74.6667	6.36156	1.00854	4.72204	1.37738	5.551	87.9053	0	0	0	0	0	0	1	0	2	2	0	6571	0	6571
240	64	1	1	3	32.4905	163	83	109.667	4.83582	1.21542	3.05148	1.2419	5.551	77.8444	1	0	0	0	0	0	1	0	2	1	1	5573	0	5977
241	56	1	1	3	26.5807	131	83	99	6.82704	1.4223	4.2669	2.4838	5.38447	98.9947	0	0	0	0	0	0	1	0	2	1	0	839	0	839
242	59	1	1	2	28.6456	133	88	103	5.9478	0.87924	3.97727	2.38219	6.1061	71.9628	1	0	0	0	0	1	1	0	3	1	0	6750	0	6750
243	63	1	1	3	30.351	143	62	89	5.09442	1.4223	3.30491	0.80159	5.82855	89.0479	1	0	0	0	0	0	1	0	2	1	0	6392	0	6392
244	55	0	1	3	30.7291	96	64	74.6667	6.41328	1.34472	4.60308	1.0161	5.60651	62.1977	0	0	0	0	0	0	0	0	3	1	0	420	1	420
245	56	0	0	2	27.6919	100	64	76	5.71506	1.78434	3.63074	0.65482	4.94039	93.8674	1	0	0	0	0	1	0	0	3	3	0	6794	0	6794
246	71	1	1	1	30.3754	132	73	92.6667	6.02538	1.11198	3.98244	2.0322	6.32814	54.3447	0	0	0	0	0	0	0	0	2	2	1	231	1	372
247	70	0	1	2	34.4762	153	76	101.667	4.93926	1.293	2.99459	1.42254	6.55018	86.2613	1	0	0	0	0	0	0	0	3	3	0	6551	0	6551
248	69	1	1	3	31.5899	154	84	107.333	4.73238	0.85338	2.56531	2.86766	5.66202	75.28	1	0	0	0	0	1	0	0	3	1	0	5971	1	5971
249	62	1	1	2	24.6382	120	81	94	5.4306	0.9051	3.59971	2.02091	5.32896	89.7855	0	0	0	0	0	0	1	0	3	1	0	6706	0	6706
250	59	1	1	2	27.8568	162	85	110.667	5.48232	1.06026	3.55316	1.89672	8.8816	58.8187	1	1	1	1	0	1	1	1	3	3	1	592	1	592
251	57	0	0	2	27.2173	117	58	77.6667	5.37888	1.88778	3.03596	0.99352	6.88324	116.15	1	1	1	1	0	1	1	0	2	3	0	6809	0	6809
252	66	1	0	2	31.651	116	61	79.3333	4.93926	1.293	3.37214	0.59837	3.3306	79.7334	0	1	1	0	0	1	1	0	2	2	1	1222	1	3494
253	62	0	1	2	19.5495	96	70	78.6667	5.14614	1.8102	2.69978	1.38867	5.16243	47.7224	0	0	0	0	0	0	1	0	2	1	0	6728	0	6728
254	56	0	1	3	26.846	136	71	92.6667	5.89608	1.49988	3.85314	1.18545	4.9959	95.112	0	0	0	0	0	0	0	0	3	1	0	6763	0	6763
255	55	1	1	3	37.419	117	81	93	5.22372	0.98268	3.41352	1.8064	6.27263	94.5022	0	0	0	0	0	0	1	0	3	1	0	5956	0	5956
256	62	1	0	2	26.1199	126	77	93.3333	5.3013	0.93096	3.27905	2.38219	10.4359	19.0606	1	1	1	0	0	1	1	0	3	3	1	2898	1	3123
257	60	0	1	3	25.7514	119	66	83.6667	4.24104	1.52574	2.35843	0.77901	4.4408	98.5036	0	0	0	0	0	0	0	0	3	2	0	6762	0	6762
258	55	1	1	2	26.3316	110	60	76.6667	4.96512	1.65504	2.91184	0.86933	5.88406	94.0885	0	0	0	0	0	0	0	0	2	2	0	4728	1	4728
259	64	1	1	3	31.2851	119	76	90.3333	4.57722	0.62064	1.93433	4.41439	6.32814	93.4176	0	0	0	0	0	0	1	0	2	2	0	5577	0	5577
260	63	0	1	2	28.8992	115	70	85	4.2669	1.08612	1.88261	2.83379	6.21712	96.3585	0	0	0	0	0	0	0	0	2	1	0	6138	0	6138
261	64	0	0	2	31.3178	162	96	118	5.6892	1.9395	3.11872	1.37738	4.71835	104.229	1	1	0	0	0	1	0	0	3	1	0	6832	0	6832
262	61	0	1	3	21.4439	126	70	88.6667	5.97366	1.70676	3.92555	0.74514	4.71835	97.6643	0	0	0	0	0	0	1	0	2	1	0	2328	1	2328
263	73	0	1	2	28.459	127	66	86.3333	6.2064	1.39644	3.87383	2.04349	4.88488	84.115	0	0	0	0	0	0	1	1	2	1	0	6636	0	6636
264	55	0	1	3	21.5139	117	74	88.3333	4.73238	1.49988	2.79288	0.95965	5.66202	107.872	0	0	0	0	0	0	1	0	2	1	0	5837	0	5837
265	57	1	1	2	28.1743	128	77	94	5.58576	1.60332	3.50144	1.04997	5.16243	93.1656	0	0	1	0	0	0	1	0	3	1	0	6638	0	6638
266	62	1	1	3	26.8962	113	72	85.6667	4.0083	0.82752	2.61703	1.23061	5.551	89.4519	1	0	0	0	0	1	1	1	2	2	0	6861	0	6861
267	60	1	0	1	28.3488	123	78	93	4.68066	0.9051	3.16526	1.33222	13.0449	83.1474	1	1	0	0	0	1	0	0	2	2	1	5630	1	5662
268	63	0	1	3	24.1574	135	88	103.667	5.14614	1.88778	2.97907	0.60966	5.49549	96.1711	0	0	0	0	0	0	0	0	2	1	0	6634	0	6634
269	60	0	1	3	24.0642	113	63	79.6667	6.10296	2.8446	2.7153	1.18545	4.66284	92.029	0	0	0	0	0	0	0	0	2	1	0	6265	0	6265
270	55	1	1	3	25.6434	122	61	81.3333	3.69798	1.78434	1.59298	0.69998	4.55182	105.471	0	0	0	0	0	0	1	0	3	1	0	6657	0	6657
271	58	1	1	3	32.2831	118	78	91.3333	5.24958	0.95682	3.74453	1.19674	6.71671	97.6362	0	0	0	0	0	0	0	0	3	2	0	4796	0	4796
272	53	0	1	2	26.6544	116	77	90	7.16322	1.57746	4.1376	3.1612	5.05141	82.3627	0	0	0	0	0	0	1	0	2	1	0	6097	0	6097
273	73	1	1	3	26.4234	156	79	104.667	3.93072	1.00854	2.34809	1.25319	6.16161	73.0358	1	0	0	0	0	0	0	0	3	2	0	6246	0	6246
274	56	0	1	3	23.7132	111	78	89	7.2408	1.4223	5.04787	1.68221	5.43998	61.7692	0	0	0	0	0	0	0	0	2	1	0	6648	0	6648
275	62	0	1	2	20.7325	108	71	83.3333	3.38766	1.70676	1.36024	0.69998	5.66202	91.2235	0	0	0	0	0	0	1	0	2	2	0	6869	0	6869
276	66	0	1	2	37.1444	142	79	100	6.87876	0.80166	4.94443	2.47251	5.93957	93.8793	1	0	0	0	0	1	0	0	3	3	0	6714	0	6714
277	66	0	0	1	29.8295	120	52	74.6667	5.14614	1.31886	2.8084	2.22413	5.82855	66.7742	1	0	0	0	0	1	0	0	2	1	0	6551	0	6551
278	59	1	1	2	25.8067	101	62	75	4.86168	0.93096	3.16009	1.68221	9.15915	97.0367	0	1	0	0	0	0	1	0	2	2	0	5927	0	5927
279	58	1	1	2	32.279	126	76	92.6667	5.3013	1.06026	2.83943	3.05959	6.55018	97.6832	1	0	1	1	0	1	1	1	2	2	0	6565	0	6565
280	60	0	1	3	27.6817	120	72	88	6.41328	1.00854	4.84616	1.21932	5.32896	92.0066	0	0	0	0	0	0	0	0	3	1	0	6147	0	6147
281	57	0	1	2	23.8525	112	71	84.6667	5.87022	1.24128	3.54799	2.35961	5.10692	69.5709	0	0	0	0	0	0	0	0	3	1	0	6001	0	6001
282	57	1	1	2	35.7949	111	51	71	5.32716	0.80166	3.12389	3.05959	16.0979	98.5328	0	1	0	0	0	0	1	0	2	1	0	4804	1	5487
283	58	1	1	2	32.3278	98	65	76	6.90462	1.00854	5.14097	1.64834	6.71671	81.529	0	0	0	0	0	1	0	0	1	1	0	2349	1	2349
284	66	1	1	2	25.338	132	72	92	5.61162	1.65504	3.4549	1.09513	5.16243	76.9788	1	0	0	0	0	1	1	1	3	3	0	896	1	896
285	66	0	1	3	33.5028	105	68	80.3333	6.67188	1.0344	4.58756	2.29187	5.60651	88.4331	0	0	0	0	0	0	1	0	2	1	0	6161	0	6161
286	59	0	1	1	43.7045	144	73	96.6667	4.73238	1.65504	2.55497	1.14029	6.82773	92.8223	1	0	0	0	0	0	1	0	3	1	1	5572	0	5914
287	70	1	1	3	33.2251	168	90	116	5.74092	1.49988	3.34628	1.95317	5.99508	60.133	1	0	0	0	0	1	0	1	3	1	0	6566	0	6566
288	62	1	1	2	29.5076	127	65	85.6667	5.172	0.82752	3.14975	2.60799	5.38447	70.3312	1	0	0	0	0	1	1	0	2	1	0	5179	1	5179
289	65	0	1	3	28.372	115	56	75.6667	5.66334	1.11198	3.66178	1.94188	5.99508	89.2055	0	0	0	0	0	0	1	0	3	3	0	6624	0	6624
290	63	0	0	1	43.5073	161	68	99	3.38766	1.37058	1.74814	0.58708	5.43998	104.502	1	0	0	0	0	0	1	0	2	2	0	6210	0	6210
291	73	1	1	2	31.2623	113	61	78.3333	4.7841	0.93096	2.34292	3.29668	5.60651	87.7213	1	0	0	1	1	1	1	0	2	1	0	2719	1	2719
292	57	0	1	3	23.8525	94	61	72	4.6548	2.4567	1.91364	0.62095	4.66284	94.4401	0	0	0	0	0	0	1	0	2	1	0	6446	0	6446
293	71	1	1	2	13.5201	101	61	74.3333	5.12028	2.586	2.2343	0.65482	4.60733	93.7706	0	0	0	0	0	0	0	0	1	1	0	193	1	193
294	66	1	1	1	31.4937	106	70	82	4.49964	0.85338	2.60669	2.26929	6.1061	76.7865	0	1	0	0	0	1	1	0	2	2	0	4469	1	4469
295	57	0	1	1	23.3243	166	77	106.667	6.49086	1.60332	4.03933	1.85156	5.66202	69.5804	1	0	0	0	0	0	0	0	3	1	0	6760	0	6760
296	68	0	0	1	34.0195	118	72	87.3333	6.30984	1.83606	4.08588	0.84675	5.16243	107.583	1	0	0	0	0	1	0	0	2	2	0	5949	0	5949
297	71	1	1	3	30.7787	113	52	72.3333	4.70652	0.82752	2.85494	2.23542	11.5461	54.2326	1	1	0	0	0	1	0	0	2	2	1	3740	1	3957
298	64	0	1	2	28.3795	125	59	81	5.76678	1.08612	3.5273	2.51767	4.88488	95.598	0	0	0	0	0	0	1	0	2	1	0	6588	0	6588
299	65	1	1	2	27.0473	131	78	95.6667	4.80996	0.9051	2.64806	2.74347	5.10692	77.3118	1	0	0	0	0	1	1	1	2	2	0	6061	0	6061
300	63	1	1	2	28.2252	100	68	78.6667	5.37888	1.293	3.61523	1.02739	5.77304	70.2058	0	0	0	0	0	0	0	0	2	1	0	6833	0	6833
301	55	1	1	3	31.1502	155	92	113	3.67212	0.87924	2.05328	1.61447	5.27345	99.4626	1	0	0	0	0	0	0	0	1	1	0	5894	0	5894
302	68	0	1	1	31.0053	111	57	75	4.83582	1.293	2.91701	1.36609	5.82855	93.0134	1	1	0	0	0	1	1	1	3	2	1	2706	1	4902
303	71	0	1	2	29.6791	161	82	108.333	6.93048	1.06026	4.98064	1.94188	6.16161	90.8687	1	0	0	0	0	1	0	0	3	3	0	6342	0	6342
304	60	0	1	2	45.3642	122	57	78.6667	5.12028	1.06026	3.16526	1.95317	5.49549	98.2442	1	0	0	0	0	1	0	1	2	1	0	6234	0	6234
305	55	1	1	2	31.1688	137	90	105.667	5.32716	1.1637	3.56351	1.30964	5.16243	104.994	1	0	0	0	0	0	1	0	2	2	0	6431	0	6431
306	58	0	0	3	34.2936	104	66	78.6667	5.19786	1.52574	2.97907	1.51286	24.4244	63.3107	0	1	0	0	0	0	1	0	3	3	0	6647	0	6647
307	58	1	0	2	29.0909	146	85	105.333	4.47378	1.44816	1.99122	2.258	5.71753	14.6181	1	0	0	0	0	1	0	0	2	2	1	4736	1	5717
308	54	0	1	3	20.8676	102	57	72	5.01684	1.4223	3.07734	1.129	5.60651	102.097	0	0	0	0	0	0	0	0	2	2	0	5971	0	5971
309	71	0	1	2	29.7904	138	78	98	5.99952	1.91364	3.02045	2.32574	5.43998	85.2168	0	0	0	0	0	0	0	0	2	2	0	6383	0	6383
310	59	1	1	1	21.043	131	73	92.3333	4.57722	1.37058	2.94287	0.57579	5.38447	97.0418	0	0	0	0	0	0	1	0	1	1	0	6678	0	6678
311	70	0	0	1	32.0075	145	56	85.6667	4.11174	1.13784	2.53428	0.95965	6.49467	105.819	1	0	1	1	0	1	1	0	2	2	0	3601	1	3601
312	66	1	1	2	30.4433	117	67	83.6667	5.45646	0.87924	3.65143	2.02091	5.43998	92.1693	0	0	0	0	0	0	1	0	2	3	0	1476	1	1476
313	65	0	1	2	31.671	131	82	98.3333	4.44792	1.293	2.66358	1.07255	4.88488	94.6026	1	0	0	0	0	1	1	0	2	3	0	6071	0	6071
314	66	0	1	2	26.2276	122	76	91.3333	5.74092	0.9051	3.92038	1.99833	5.27345	99.6805	1	0	0	0	0	1	1	0	1	2	0	6296	1	6296
315	63	0	1	2	32.3909	130	77	94.6667	8.9217	0.95682	6.30467	3.62409	7.49385	101.999	1	1	0	0	0	1	1	0	3	1	0	2768	1	2768
316	55	0	1	3	24.1477	108	63	78	4.21518	1.70676	2.0688	0.95965	5.49549	62.2779	0	0	0	0	0	0	1	0	3	1	0	6084	0	6084
317	63	0	1	3	32.2713	100	68	78.6667	4.57722	0.87924	2.70496	2.16768	5.32896	96.3974	0	0	0	0	0	0	0	0	2	2	0	6181	0	6181
318	60	1	1	3	32.3546	172	89	116.667	4.11174	0.80166	2.44118	1.89672	14.8767	101.922	1	1	0	0	0	0	0	0	3	1	0	3393	1	3393
319	66	1	1	2	23.9899	137	74	95	5.40474	1.18956	3.51179	1.53544	5.99508	92.5026	0	0	0	0	0	0	1	0	3	1	0	5979	0	5979
320	71	1	1	3	30.2783	114	70	84.6667	5.12028	0.93096	3.80659	0.83546	6.32814	74.1406	0	0	1	1	0	1	1	0	2	1	1	3540	0	6369
321	62	0	0	3	28.3592	127	61	83	5.84436	2.1981	3.17044	1.03868	8.93711	90.042	0	1	0	0	0	0	0	0	2	1	0	5072	1	5962
322	70	1	1	3	27.9449	161	81	107.667	6.02538	0.69822	3.55834	3.86118	6.43916	84.9444	1	1	0	0	0	1	1	1	3	3	1	3239	1	3964
323	57	1	1	3	31.5657	130	72	91.3333	4.83582	1.0344	3.27905	1.14029	6.93875	93.0575	0	0	0	0	0	0	0	0	2	1	0	6299	0	6299
324	57	1	1	3	26.9167	111	61	77.6667	5.06856	1.18956	3.52213	0.77901	5.60651	65.7875	0	0	0	0	0	0	0	0	3	2	0	6244	0	6244
325	66	1	1	1	25.8067	137	70	92.3333	4.88754	1.13784	3.28422	1.0161	7.38283	76.8486	1	1	0	0	0	1	1	0	2	1	1	3235	1	3728
326	61	0	1	3	20.6922	111	61	77.6667	4.93926	2.30154	2.33774	0.65482	4.71835	78.0534	0	0	0	0	0	0	1	0	1	1	0	6820	0	6820
327	65	1	1	3	26.759	117	57	77	5.5599	1.08612	3.78073	1.51286	5.93957	77.5196	1	0	0	0	0	1	1	0	1	1	1	1591	0	6358
328	60	0	0	2	28.2487	135	79	97.6667	6.05124	1.96536	3.4911	1.29835	5.38447	106.83	1	0	0	0	0	1	1	0	2	3	0	6414	0	6414
329	57	0	0	3	32.6863	132	82	98.6667	5.76678	1.06026	3.95658	1.63705	5.27345	116.27	1	0	0	0	0	1	0	0	1	2	0	5972	0	5972
330	72	0	1	2	24.4795	150	81	104	4.80996	1.44816	2.93252	0.93707	5.82855	90.5249	1	0	0	0	0	1	1	0	3	1	0	6680	0	6680
331	67	1	1	2	32.9124	123	79	93.6667	4.96512	1.0344	2.82908	2.40477	5.71753	86.4906	1	0	0	0	0	1	1	0	3	1	0	5984	0	5984
332	57	1	1	2	25.5354	192	108	136	3.95658	1.6809	1.91881	0.77901	6.16161	110.816	1	0	0	0	0	0	0	0	2	1	0	6851	0	6851
333	59	0	0	1	33.5582	136	78	97.3333	4.49964	1.47402	2.74633	0.60966	5.32896	107.798	1	0	0	0	0	1	0	0	2	2	0	6688	1	6688
334	62	0	1	2	20.6894	121	60	80.3333	5.89608	2.53428	2.96873	0.85804	6.05059	77.7104	0	0	0	0	0	0	0	0	3	1	0	5227	1	5227
335	57	0	1	2	43.4099	118	64	82	3.85314	1.75848	1.47402	1.3548	7.99344	106.734	1	1	0	0	0	1	1	0	3	1	0	6152	0	6152
336	71	0	0	2	29.1094	147	85	105.667	6.02538	1.37058	4.18415	1.02739	8.49303	84.4209	1	1	0	0	0	1	0	0	3	3	0	6131	0	6131
337	68	1	0	3	28.4972	101	58	72.3333	5.84436	0.9051	4.40137	1.17416	5.99508	70.7837	0	0	0	0	0	0	1	0	2	3	0	1650	1	1650
338	60	1	1	2	27.523	140	71	94	4.37034	1.24128	2.48256	1.41125	5.82855	71.6509	1	0	0	0	0	1	0	1	3	3	1	3308	0	5132
339	54	1	1	2	24.4789	108	65	79.3333	5.172	1.26714	3.4911	0.9032	6.1061	94.7645	0	0	0	0	0	0	0	0	2	1	0	6183	0	6183
340	66	1	1	3	34.5353	118	56	76.6667	4.42206	0.85338	2.20844	2.96927	7.60487	43.8779	1	1	0	0	0	1	1	0	2	1	1	4676	1	5345
341	63	1	1	2	34.9244	120	63	82	5.14614	0.87924	3.3256	2.05478	5.49549	99.6542	0	0	0	0	0	1	1	0	2	1	0	6467	0	6467
342	71	1	1	1	27.9806	150	73	98.6667	5.74092	1.18956	3.96692	1.27577	6.43916	66.1682	1	0	0	0	0	0	0	0	3	1	0	6880	0	6880
343	58	1	0	2	27.8879	105	55	71.6667	6.36156	1.18956	4.24621	2.02091	5.77304	119.459	0	0	0	0	0	0	0	0	1	1	0	6752	0	6752
344	57	0	0	1	22.9719	122	69	86.6667	5.99952	2.04294	3.57385	0.83546	4.94039	115.817	0	0	0	0	0	0	1	0	2	2	0	6866	0	6866
345	58	1	1	1	25.3803	137	73	94.3333	5.35302	1.52574	3.55316	0.59837	5.93957	97.6568	0	0	0	0	0	0	0	0	2	2	0	6026	0	6026
346	67	1	1	2	36.6857	121	71	87.6667	4.57722	1.08612	2.74633	1.62576	6.55018	86.6913	1	1	0	0	0	1	1	1	2	2	0	4666	1	4666
347	59	0	1	2	28.7512	106	61	76	7.18908	1.00854	5.25992	2.00962	4.94039	60.6457	0	0	0	0	0	1	1	0	1	1	0	6405	0	6405
348	66	1	1	3	24.1517	122	69	86.6667	3.05148	0.7758	1.84123	0.94836	5.43998	87.3553	0	0	0	0	0	0	0	0	3	1	0	623	0	623
349	60	0	1	3	25.6622	127	73	91	5.9478	1.65504	3.19112	2.40477	5.49549	92.1956	0	0	0	0	0	0	0	0	2	3	1	5750	0	6172
350	73	0	1	3	27.712	127	62	83.6667	5.87022	0.85338	3.07734	4.23375	5.93957	62.4492	1	0	0	0	0	1	1	0	1	3	0	5635	1	5635
351	65	1	1	1	25.6489	106	68	80.6667	5.01684	1.31886	3.37214	0.71127	5.551	93.0012	0	0	0	0	0	0	1	0	2	1	0	6616	0	6616
352	69	1	1	2	28.8562	130	71	90.6667	4.80996	0.87924	3.10837	1.79511	5.71753	85.5364	1	0	0	0	0	1	1	0	2	1	0	6323	0	6323
353	54	1	1	3	32.6447	117	77	90.3333	4.03416	1.1637	2.09466	1.6935	5.82855	105.858	0	0	0	0	0	0	1	0	1	1	0	6553	0	6553
354	55	0	1	3	32.848	130	78	95.3333	3.98244	0.93096	2.36878	1.49028	8.8816	101.84	0	1	0	0	0	0	1	0	3	1	0	5983	0	5983
355	57	1	1	3	24.2805	110	69	82.6667	4.21518	1.08612	2.79805	0.72256	5.10692	110.191	0	0	1	1	0	0	1	0	1	1	0	6156	1	6156
356	63	0	1	2	25.4545	119	68	85	5.79264	1.00854	3.76522	2.22413	7.38283	96.2239	0	1	0	0	1	1	1	0	2	2	0	6625	1	6625
357	56	1	1	1	22.2366	121	66	84.3333	5.24958	0.74994	3.79625	1.53544	6.93875	99.2542	0	0	0	0	0	0	0	0	3	3	0	6157	0	6157
358	69	0	1	3	24.6322	131	78	95.6667	7.3701	2.4567	4.34965	1.23061	5.16243	86.5193	0	0	0	0	0	0	0	0	1	1	0	6171	1	6171
359	64	0	1	3	30.2814	107	65	79	6.64602	1.08612	4.51516	2.28058	6.1061	89.4501	0	0	0	0	0	0	1	0	2	1	0	6309	0	6309
360	60	1	0	3	27.8511	115	73	87	7.21494	1.24128	5.70472	0.58708	5.93957	57.1378	1	0	1	1	0	1	0	0	3	2	1	2425	1	3015
361	62	1	0	2	27.8511	119	77	91	4.3962	1.00854	2.79805	1.28706	6.43916	103.633	0	0	0	0	0	0	0	0	2	2	1	3703	1	3885
362	55	1	1	1	27.994	128	80	96	5.97366	1.60332	3.84797	1.14029	5.60651	99.6859	0	0	0	0	0	0	0	0	3	1	0	3187	1	3187
363	70	0	1	3	22.8665	125	72	89.6667	6.62016	1.8102	4.29793	1.11771	4.94039	86.2148	0	0	0	0	0	0	1	0	1	1	0	6433	0	6433
364	72	0	1	3	29.9862	143	68	93	5.01684	2.17224	2.4929	0.76772	7.16079	95.7563	1	1	0	0	0	0	0	0	2	1	1	974	0	6686
365	65	0	1	2	25.7776	126	73	90.6667	6.49086	1.31886	4.11691	2.30316	5.32896	89.1679	0	0	0	0	0	0	1	0	2	1	0	6431	0	6431
366	72	1	1	3	33.0338	140	73	95.3333	4.49964	1.13784	2.6791	1.49028	6.1061	83.3533	1	0	0	0	0	1	1	0	2	1	0	1741	1	1741
367	53	1	1	2	24.6649	124	65	84.6667	5.71506	1.88778	3.14975	1.47899	5.551	100.987	0	0	0	0	0	0	1	0	1	1	0	6021	0	6021
368	54	0	1	3	28.7019	114	75	88	5.48232	2.66358	2.12052	1.52415	5.71753	96.5141	1	0	0	0	0	1	1	0	3	1	0	6746	0	6746
369	71	0	1	2	42.5244	140	72	94.6667	5.19786	1.00854	3.66178	1.15158	5.43998	63.1234	1	0	0	0	0	1	0	0	2	1	0	603	1	603
370	62	0	1	2	24.0748	113	70	84.3333	5.0427	0.95682	3.398	1.50157	5.21794	67.2511	0	0	0	0	0	0	0	0	2	1	0	6860	0	6860
371	55	0	1	2	26.7342	112	72	85.3333	7.03392	1.13784	4.8772	2.22413	6.16161	62.1869	0	0	0	0	0	0	1	0	1	1	0	6861	0	6861
372	55	1	1	2	26.3866	154	94	114	4.16346	0.9051	2.53428	1.5806	5.99508	94.2397	1	0	0	0	0	0	1	0	2	1	0	6875	0	6875
373	64	1	1	3	27.1706	145	77	99.6667	4.99098	0.87924	3.14975	2.09994	5.10692	88.7059	1	0	1	1	0	1	1	0	1	1	0	3442	1	3442
374	60	1	1	2	28.4972	129	71	90.3333	4.60308	1.24128	2.8808	1.04997	5.82855	101.265	0	0	0	0	0	0	0	0	3	3	0	5752	1	5752
375	70	0	1	2	31.25	138	75	96	5.74092	2.04294	3.28422	0.9032	5.551	91.3321	1	0	0	0	0	1	0	0	2	1	0	2865	1	2865
376	61	0	1	3	20.6922	118	49	72	5.19786	1.60332	3.04114	1.20803	4.77386	97.7216	1	0	0	0	0	1	1	0	3	1	0	6614	0	6614
377	58	1	1	3	24.2705	108	63	78	3.07734	0.87924	1.89295	0.66611	4.94039	97.4972	0	0	0	0	0	0	0	0	2	2	0	6098	0	6098
378	58	1	1	3	24.8385	122	70	87.3333	5.172	0.9051	3.03079	2.69831	5.43998	92.3314	0	0	0	0	0	0	0	0	3	1	0	5891	0	5891
379	60	1	1	2	27.3813	114	77	89.3333	4.6548	1.26714	2.83943	1.19674	6.16161	96.3649	1	0	1	1	0	1	1	1	2	1	0	5931	0	5931
380	63	0	1	2	23.6326	121	73	89	4.88754	1.8102	2.6791	0.86933	5.27345	77.2593	0	0	0	0	0	0	0	0	1	1	0	6189	0	6189
381	55	1	1	3	24.0388	107	69	81.6667	4.75824	1.60332	2.17224	2.1451	5.66202	60.7024	0	0	0	0	0	0	1	0	2	2	1	1900	1	1952
382	68	1	0	3	29.126	140	101	114	5.97366	1.1637	4.32896	1.04997	5.551	64.1429	1	0	0	0	0	1	0	0	3	2	1	2158	1	2169
383	58	0	0	3	33.8021	120	73	88.6667	5.9478	1.65504	3.7859	1.10642	4.77386	108.55	1	0	0	0	0	1	1	0	3	2	0	5978	0	5978
384	55	0	0	3	16.2001	117	74	88.3333	5.45646	2.40498	2.69461	0.77901	4.4408	94.5539	0	0	0	0	0	0	0	0	3	1	0	6178	0	6178
385	66	1	0	1	23.7721	111	71	84.3333	4.62894	1.47402	2.73599	0.91449	5.38447	101.159	0	0	0	0	0	0	0	0	1	2	0	1522	1	1522
386	69	0	0	1	46.5199	120	60	80	4.93926	1.00854	3.34111	1.28706	5.77304	65.3691	0	0	0	0	0	0	1	0	3	3	0	6406	1	6406
387	73	0	1	3	28.2232	171	89	116.333	5.61162	0.95682	3.42386	2.68702	5.27345	89.322	1	0	0	0	0	0	0	0	2	1	0	6252	0	6252
388	57	0	1	3	21.65	101	63	75.6667	5.50818	1.1637	3.73936	1.32093	4.94039	100.362	0	0	0	0	0	0	1	0	3	1	0	6200	0	6200
389	58	1	1	1	30.6749	102	53	69.3333	4.86168	0.95682	2.86012	2.28058	5.99508	92.2097	0	0	0	0	0	0	0	0	2	2	0	5985	0	5985
390	72	0	1	3	24.4064	189	74	112.333	5.71506	2.01708	3.37214	0.71127	4.88488	84.7018	1	0	0	0	0	1	1	0	2	2	0	6202	0	6202
391	71	1	1	3	33.457	123	73	89.6667	4.42206	1.73262	2.20327	1.06126	6.60569	84.0991	1	0	0	0	0	1	1	0	2	1	0	6026	0	6026
392	60	1	1	3	37.4579	121	68	85.6667	5.01684	0.82752	3.23767	2.07736	6.71671	90.8877	0	0	0	0	0	0	0	0	2	2	0	6719	0	6719
393	62	1	0	2	18.9197	174	102	126	5.74092	1.75848	3.61523	0.80159	5.16243	110.285	1	0	0	0	0	0	0	0	1	1	0	5986	0	5986
394	62	1	1	2	24.819	113	65	81	4.31862	1.06026	2.51359	1.62576	5.05141	94.8433	0	0	0	0	0	0	0	1	1	3	0	2189	1	2189
395	72	0	0	1	27.8819	112	66	81.3333	7.26666	1.1637	5.57024	1.16287	5.32896	72.8103	0	0	0	0	0	0	0	0	2	2	1	4006	1	4107
396	58	1	0	1	45.0229	139	88	105	4.7841	0.98268	3.25836	1.18545	5.99508	94.4376	0	0	0	0	0	0	0	0	2	3	0	6220	0	6220
397	62	0	1	3	33.0827	157	77	103.667	7.99074	1.8102	5.17717	2.19026	5.32896	96.8885	1	0	0	0	0	0	0	0	2	1	0	6096	0	6096
398	58	0	0	2	36.7824	119	74	89	5.48232	1.08612	3.97727	0.91449	5.99508	108.517	0	0	0	0	0	0	1	0	2	2	0	6523	0	6523
399	58	1	1	2	19.9748	115	76	89	5.172	1.8102	2.82908	1.16287	5.38447	97.7697	0	0	0	0	0	0	1	0	2	1	0	6211	0	6211
400	58	1	1	2	28.9794	107	63	77.6667	3.90486	1.11198	2.20844	1.27577	5.43998	81.3644	0	0	0	0	0	0	0	0	1	1	0	6035	0	6035
401	60	1	0	3	25.5091	116	73	87.3333	4.70652	1.78434	2.43601	1.06126	5.66202	82.9574	0	0	0	0	0	0	0	0	3	1	0	6887	0	6887
402	72	0	1	2	24.0963	122	72	88.6667	4.6548	1.0344	2.74116	1.9193	5.551	72.0946	1	0	0	0	0	1	0	1	3	1	0	5965	0	5965
403	68	1	1	3	26.0774	131	68	89	4.49964	1.11198	3.11354	0.59837	5.10692	67.4492	1	0	1	0	0	1	1	1	2	1	0	5901	0	5901
404	62	0	1	3	27.5472	135	72	93	6.67188	1.52574	4.10657	2.26929	5.43998	91.1793	0	0	0	0	0	0	1	0	2	1	0	6299	0	6299
405	59	1	0	1	24.4718	164	85	111.333	3.93072	1.08612	2.4929	0.76772	5.551	112.553	1	0	0	0	0	0	1	0	1	1	0	6864	0	6864
406	55	1	1	3	33.3297	134	84	100.667	4.60308	0.87924	2.51876	2.63057	5.43998	82.853	1	0	0	0	0	1	0	0	2	1	0	6418	0	6418
407	60	0	0	1	29.5001	133	75	94.3333	5.40474	1.39644	3.50662	1.09513	5.32896	113.788	0	0	0	0	0	0	1	0	1	3	0	6081	0	6081
408	63	0	1	3	29.472	113	63	79.6667	5.0427	1.31886	3.20664	1.129	6.27263	58.8293	0	0	0	0	0	0	0	0	3	1	0	5857	0	5857
409	66	1	1	3	30.1481	112	73	86	6.7236	1.37058	4.79444	1.21932	5.551	76.6504	0	0	0	0	0	0	0	0	3	1	0	6623	0	6623
410	65	0	1	1	31.3891	143	58	86.3333	4.96512	1.88778	1.78434	2.8225	4.88488	94.8116	1	0	0	0	0	0	0	1	2	2	1	4762	0	6902
411	65	1	1	2	29.0548	134	81	98.6667	5.27544	0.67236	3.35663	2.72089	6.88324	68.8407	0	0	0	0	0	1	1	0	2	1	0	6480	0	6480
412	69	0	1	2	27.7671	125	77	93	5.4306	1.47402	3.56351	0.85804	5.38447	92.1564	0	0	0	0	0	0	0	0	2	1	1	4566	1	4601
413	60	0	1	3	28.3995	107	66	79.6667	6.64602	1.44816	4.08588	2.42735	5.27345	92.4802	0	0	0	0	0	0	0	0	2	1	0	6746	0	6746
414	67	1	1	2	37.513	119	64	82.3333	4.75824	1.0344	3.08768	1.38867	5.43998	91.4358	0	0	0	0	0	0	0	0	1	1	1	2728	1	4847
415	66	1	1	3	23.617	134	68	90	5.61162	1.60332	3.4549	1.20803	5.43998	76.6993	1	0	0	0	0	1	1	0	2	1	0	6046	0	6046
416	71	1	1	2	23.6151	116	63	80.6667	4.34448	1.13784	2.66358	1.18545	5.27345	84.3763	1	0	1	1	1	1	1	1	2	2	1	2107	1	2162
417	62	0	1	2	23.9982	118	76	90	6.15468	2.14638	3.63074	0.82417	5.10692	77.3977	0	0	0	0	0	0	1	0	2	1	0	5923	0	5923
418	56	0	1	3	20.971	124	82	96	6.30984	1.5516	4.0083	1.63705	4.88488	94.6734	0	0	0	0	0	0	1	0	3	3	0	5866	0	5866
419	61	1	1	3	27.7152	153	83	106.333	5.58576	0.95682	3.86348	1.67092	5.71753	90.0745	1	0	0	0	0	0	0	0	3	1	0	6708	0	6708
420	72	1	0	2	33.6037	146	75	98.6667	5.24958	1.24128	3.48076	1.15158	5.88406	68.4626	1	0	0	0	0	1	1	0	2	2	0	3110	1	3110
421	69	0	1	2	27.8686	149	81	103.667	6.5943	1.21542	4.16346	2.65315	5.49549	92.0359	1	0	0	0	0	0	1	0	2	1	1	5982	1	5985
422	70	1	1	3	30.7787	147	67	93.6667	5.09442	1.0344	3.19112	1.89672	6.05059	84.502	1	0	0	0	0	1	1	1	3	1	1	109	1	4141
423	57	0	1	2	21.9197	132	67	88.6667	5.48232	2.01708	2.90149	1.23061	5.93957	100.086	1	0	0	0	0	1	1	0	3	2	0	6497	0	6497
424	72	1	0	3	27.9035	112	76	88	4.11174	1.11198	2.61703	0.83546	8.04895	75.9945	1	1	0	0	1	1	1	0	3	1	0	4509	1	4509
425	65	1	0	2	23.8961	138	83	101.333	5.66334	1.62918	3.71867	0.68869	6.05059	72.1138	0	0	0	0	0	0	1	0	2	1	1	3896	1	4033
426	63	0	1	3	28.3447	109	58	75	5.50818	1.37058	3.56868	1.2419	5.49549	90.5811	0	0	0	0	0	0	0	0	3	1	0	6159	0	6159
427	71	0	1	3	21.8496	130	50	76.6667	6.10296	0.82752	4.40654	1.89672	5.82855	103.366	1	0	0	0	0	1	1	0	3	1	0	5930	1	5930
428	63	1	1	2	25.9732	113	62	79	4.0083	1.34472	2.26016	0.88062	5.32896	88.9535	0	0	0	0	0	0	0	0	2	1	0	949	1	949
429	54	1	1	3	26.2773	107	70	82.3333	4.47378	0.9051	2.52911	2.26929	5.32896	83.7793	1	0	0	0	0	1	1	0	2	1	0	6015	0	6015
430	71	1	0	3	29.9193	126	65	85.3333	5.06856	1.39644	3.27905	0.85804	5.27345	76.533	0	0	0	0	0	0	0	0	3	2	0	6743	0	6743
431	60	0	1	3	31.2862	108	72	84	5.06856	1.08612	3.49627	1.06126	5.32896	60.1204	0	0	0	0	0	0	0	0	3	1	0	6004	0	6004
432	54	1	1	3	26.8274	102	67	78.6667	4.55136	1.13784	3.12906	0.62095	5.43998	74.5624	0	0	0	0	0	0	0	0	2	1	0	6739	0	6739
433	60	0	1	2	32.7742	125	64	84.3333	4.80996	1.52574	2.82908	0.99352	5.32896	92.2223	0	0	0	0	0	0	1	0	2	2	0	6284	0	6284
434	59	0	1	2	31.2929	120	55	76.6667	6.02538	1.00854	4.30828	1.54673	5.93957	99.1311	0	0	0	0	0	0	0	0	1	1	0	6018	0	6018
435	67	0	1	1	28.4091	165	78	107	7.21494	0.95682	5.40991	1.85156	5.99508	74.6316	1	0	1	1	0	1	1	0	1	2	1	3053	1	5432
436	54	1	1	1	25.8232	135	75	95	7.39596	0.85338	4.98581	3.39829	6.05059	94.7983	0	0	0	0	0	0	1	0	2	2	0	4629	1	4629
437	61	0	1	3	26.4262	129	80	96.3333	4.57722	1.9395	1.78951	1.85156	4.32978	91.899	0	0	0	0	0	0	1	0	2	1	0	6403	0	6403
438	72	1	1	2	20.802	148	78	101.333	4.60308	1.47402	2.3274	1.74995	5.27345	83.5699	1	0	0	0	0	0	1	0	2	1	0	6056	0	6056
439	71	0	1	2	27.509	128	80	96	4.70652	1.57746	2.77736	0.76772	5.49549	85.2721	0	0	1	0	0	0	1	0	3	3	0	6246	1	6246
440	55	0	0	2	36.9318	124	80	94.6667	4.9134	2.1981	2.41532	0.65482	5.77304	94.314	0	0	0	0	0	0	0	0	2	2	0	6505	0	6505
441	69	0	0	1	44.3725	157	85	109	5.01684	1.18956	3.22216	1.32093	5.93957	74.2889	1	0	0	0	0	1	0	0	3	2	1	1606	0	6202
442	58	0	1	3	27.3098	108	62	77.3333	5.63748	1.44816	2.99976	2.5967	6.05059	79.6082	0	0	0	0	0	0	1	0	3	1	0	6860	0	6860
443	67	0	1	1	31.671	129	55	79.6667	6.93048	1.0344	3.83762	4.49342	9.9918	57.4877	1	1	0	0	0	1	1	0	2	2	1	751	1	765
444	72	0	1	2	24.7848	121	74	89.6667	4.88754	1.293	2.93252	1.44512	5.10692	72.2898	0	0	0	0	0	0	0	0	3	2	0	6559	0	6559
445	58	1	1	3	30.0728	99	70	79.6667	3.67212	0.6465	2.29637	1.59189	5.32896	97.6775	0	0	0	0	0	0	1	0	2	3	0	6523	0	6523
446	66	0	1	1	32.6166	136	73	94	3.80142	1.06026	2.16707	1.25319	5.71753	88.513	1	0	0	0	0	1	1	0	1	1	1	4145	0	6593
447	55	0	1	2	47.2653	140	76	97.3333	5.35302	0.80166	3.31008	2.7096	19.373	101.654	1	1	0	0	0	1	0	0	2	2	0	5889	0	5889
448	72	1	1	3	33.5011	154	57	89.3333	4.75824	0.93096	2.74633	2.35961	5.27345	83.7405	1	0	0	0	0	1	1	0	2	2	1	1122	1	1168
449	57	0	1	3	24.895	131	68	89	4.86168	1.70676	2.8446	0.6774	5.21794	80.2141	0	0	0	0	0	0	0	0	2	1	0	6875	0	6875
450	61	1	1	3	26.647	121	73	89	4.57722	0.7758	2.92735	1.90801	5.60651	95.7647	0	0	0	0	0	0	1	0	3	3	0	6259	0	6259
451	67	0	1	2	19.8864	119	68	85	5.35302	1.8102	2.82391	1.56931	5.66202	87.8099	0	0	0	0	0	0	0	0	2	1	0	5486	0	5486
452	54	1	1	3	21.4453	112	68	82.6667	5.01684	1.13784	3.27388	1.32093	6.21712	94.9269	0	0	0	0	0	0	1	0	2	2	0	6083	0	6083
453	63	1	1	3	31.9583	166	100	122	4.03416	1.62918	2.105	0.65482	6.1061	105.996	1	0	1	0	0	0	1	0	2	1	0	6505	0	6505
454	59	0	1	3	26.0375	118	73	88	5.9478	2.04294	3.19112	1.55802	4.9959	92.8806	0	0	0	0	0	0	1	1	2	2	0	6715	0	6715
455	66	1	1	1	24.1672	111	74	86.3333	4.88754	1.37058	3.1394	0.82417	5.49549	87.3236	0	0	0	0	0	0	0	0	3	3	0	6102	0	6102
456	65	0	1	3	22.3288	124	66	85.3333	5.27544	1.6809	3.09803	1.08384	5.10692	88.9818	1	0	0	0	0	1	1	0	2	2	0	6119	0	6119
457	72	1	0	1	29.0318	134	77	96	5.24958	2.12052	2.70496	0.92578	16.0979	85.3554	1	1	0	0	0	1	0	0	2	1	0	2223	1	2223
458	62	0	1	3	25.1489	96	61	72.6667	4.18932	1.44816	2.07397	1.45641	4.4408	77.463	0	0	0	0	0	0	0	0	2	2	0	6638	0	6638
459	54	1	1	2	27.1314	117	86	96.3333	6.5943	1.21542	4.56688	1.77253	6.82773	67.0031	1	0	0	0	1	1	1	0	2	1	0	3150	1	5201
460	71	1	0	3	27.9751	108	66	80	5.37888	1.37058	3.48593	1.14029	5.49549	86.1716	0	0	0	0	0	0	1	0	2	2	1	5203	0	6749
461	56	0	1	2	29.7442	117	61	79.6667	4.2669	1.1637	2.51876	1.27577	5.77304	95.1063	0	0	0	0	0	0	0	0	3	3	0	6530	0	6530
462	63	1	0	1	36.2361	141	80	100.333	4.73238	0.72408	3.48076	1.15158	6.16161	109.297	1	0	0	0	0	0	0	0	2	2	1	2236	0	5870
463	67	0	1	3	23.014	104	59	74	4.99098	1.44816	3.06182	1.04997	4.9959	87.598	0	0	0	0	0	0	1	0	2	3	0	5979	0	5979
464	58	1	0	2	26.8646	145	80	101.667	5.63748	0.72408	3.72384	2.5967	6.05059	68.8804	1	0	0	0	0	1	0	0	3	2	0	6290	0	6290
465	66	1	1	3	31.0112	116	80	92	4.83582	1.0344	3.11354	1.50157	5.60651	76.98	0	0	0	0	0	0	1	0	3	1	0	6026	0	6026
466	61	1	1	3	36.9966	109	71	83.6667	4.16346	0.54306	2.01708	3.4999	5.99508	64.2167	1	0	0	0	0	1	0	0	1	1	0	1801	1	1801
467	61	1	1	2	33.5297	132	82	98.6667	4.99098	0.95682	3.28422	1.63705	5.93957	90.2313	0	0	0	0	0	0	1	1	3	1	0	4800	1	5472
468	65	0	1	2	32.5419	126	80	95.3333	6.25812	1.1637	3.92555	2.55154	5.60651	89.1789	0	0	1	1	0	0	1	0	2	2	0	6804	0	6804
469	65	1	1	3	29.9609	145	73	97	4.80996	0.93096	3.29974	1.26448	5.71753	87.7306	1	0	0	1	0	0	1	0	1	1	0	6094	0	6094
470	63	0	1	3	24.7106	130	60	83.3333	5.61162	0.85338	3.17561	3.45474	5.88406	58.996	0	0	0	0	0	0	1	0	3	1	0	6154	1	6154
471	63	0	1	3	28.4005	126	60	82	4.34448	1.39644	2.26534	1.49028	4.9959	96.3285	1	0	0	0	0	1	1	0	3	1	0	6637	0	6637
472	61	1	1	3	24.737	127	68	87.6667	3.77556	1.06026	2.23948	1.03868	6.05059	90.4909	0	0	1	0	0	0	1	0	3	1	0	6840	0	6840
473	71	0	1	2	25.1826	169	81	110.333	5.63748	1.91364	3.34628	0.82417	5.77304	72.6085	1	0	0	0	0	1	0	0	2	2	1	1191	1	2894
474	73	1	1	3	34.1986	139	66	90.3333	4.86168	1.24128	3.07734	1.18545	7.54936	88.1241	1	1	0	0	0	1	1	0	2	2	1	1614	1	3273
475	53	0	0	3	25.4545	148	74	98.6667	5.32716	1.0344	3.94624	0.75643	6.99426	111.911	1	1	0	0	0	1	1	0	3	2	0	6783	0	6783
476	60	1	0	3	25.0927	161	84	109.667	5.84436	1.1637	4.29276	0.84675	5.88406	92.7555	1	0	0	0	0	1	1	0	2	2	0	6337	0	6337
477	55	1	1	1	30.9878	117	70	85.6667	4.24104	0.87924	1.83089	3.34184	7.99344	83.1421	0	1	0	0	0	0	0	0	2	2	0	5858	0	5858
478	61	0	1	2	19.2756	137	58	84.3333	5.22372	2.04294	2.38429	1.73866	5.16243	97.5363	1	0	0	0	0	1	1	0	3	1	0	6134	0	6134
479	57	0	1	2	27.1924	116	82	93.3333	4.6548	1.06026	2.78771	1.76124	5.60651	94.2299	0	0	0	0	0	0	1	0	3	3	0	6497	0	6497
480	73	0	1	2	29.7089	124	71	88.6667	4.9134	2.09466	2.57566	0.53063	4.77386	71.6142	0	0	0	0	0	0	0	0	2	1	0	6734	0	6734
481	68	1	1	2	21.114	113	68	83	3.67212	1.49988	1.68607	1.06126	5.32896	91.255	0	0	0	0	0	0	0	0	2	2	0	6077	0	6077
482	71	0	1	2	31.1419	126	45	72	5.19786	0.72408	3.48593	2.15639	9.54772	72.9109	1	1	1	1	0	1	0	0	2	1	1	1142	1	1143
483	60	1	1	3	26.3158	109	59	75.6667	6.0771	0.74994	4.38586	2.05478	6.1061	96.5358	0	0	0	0	0	0	1	0	1	2	0	6592	0	6592
484	59	1	1	3	30.8794	126	72	90	5.66334	1.06026	3.96692	1.38867	6.21712	97.2218	0	0	0	0	0	0	0	0	2	1	0	5062	1	5062
485	71	1	1	3	29.1243	141	69	93	3.6204	0.74994	1.78951	2.35961	8.43752	73.9867	1	1	0	0	0	0	1	1	2	1	0	6145	0	6145
486	66	1	0	1	21.0077	130	65	86.6667	4.0083	1.49988	2.16707	0.74514	5.27345	101.397	0	0	0	0	0	0	0	0	1	1	0	1530	0	1530
487	59	0	1	2	25.7776	110	68	82	6.12882	1.91364	3.89969	0.68869	5.66202	99.1642	0	0	0	0	0	0	0	0	2	1	0	6276	1	6276
488	55	0	1	3	28.0491	91	68	75.6667	5.0427	1.39644	3.18595	1.00481	5.88406	70.5614	0	0	0	0	0	0	0	0	1	1	0	6726	0	6726
489	60	0	1	2	32.3343	118	69	85.3333	5.35302	1.26714	3.28939	1.73866	5.38447	60.2304	0	0	0	0	0	0	0	0	2	1	0	6020	0	6020
490	70	0	1	2	21.8232	139	80	99.6667	4.3962	1.08612	2.09466	2.65315	5.71753	85.839	0	0	0	0	0	0	0	0	3	3	0	6572	0	6572
491	57	0	1	3	25.6326	129	76	93.6667	6.5943	1.24128	4.46344	1.94188	5.43998	94.5012	0	0	0	0	0	1	0	0	2	2	0	6797	0	6797
492	56	1	1	3	32.112	110	62	78	3.67212	0.56892	2.2343	1.89672	7.49385	93.6549	0	1	0	0	0	1	0	0	1	2	1	3235	0	5882
493	64	0	1	2	32.908	121	61	81	5.37888	1.06026	3.76522	1.20803	5.43998	89.9747	0	0	0	0	0	0	1	0	3	3	0	6344	0	6344
494	54	0	1	2	27.8511	97	62	73.6667	4.96512	1.60332	2.36878	2.16768	4.94039	81.949	0	0	0	0	0	0	0	0	3	1	0	6068	0	6068
495	58	0	1	2	26.7224	114	69	84	5.01684	2.22396	2.17741	1.34351	5.32896	93.6135	0	0	0	0	0	1	0	0	3	1	1	5565	1	5590
496	71	0	1	2	23.913	139	74	95.6667	4.6548	1.73262	2.64289	0.60966	5.05141	91.2015	1	0	0	0	0	1	1	0	3	1	0	5224	0	5224
497	55	0	1	2	30.9272	114	65	81.3333	5.45646	1.8102	3.10837	1.17416	5.551	81.3237	0	0	0	0	0	0	0	0	3	1	0	5990	0	5990
498	64	1	1	2	28.5823	131	69	89.6667	4.42206	1.08612	2.91184	0.92578	5.93957	93.657	0	0	0	0	0	0	0	0	3	1	0	6365	0	6365
499	68	1	1	3	33.3895	136	72	93.3333	4.29276	0.93096	2.62738	1.60318	5.82855	60.7646	1	0	0	0	0	1	1	1	3	1	0	6589	0	6589
500	71	0	0	2	24.0346	142	66	91.3333	6.23226	3.69798	2.30671	0.49676	4.71835	73.4261	1	0	0	0	0	0	1	0	3	1	0	4852	1	4852
501	66	0	1	2	18.9281	138	63	88	5.8185	1.73262	3.73418	0.76772	5.38447	88.1481	0	0	0	0	0	0	0	0	2	3	0	6830	0	6830
502	62	0	1	2	23.082	150	73	98.6667	3.80142	0.59478	2.24465	2.09994	5.66202	77.7359	1	0	0	0	0	0	1	0	2	1	0	6735	0	6735
503	71	0	0	2	23.0849	111	60	77	6.10296	1.44816	4.37551	0.60966	4.71835	64.5254	1	0	0	0	0	1	1	0	1	3	0	6524	0	6524
504	69	0	1	3	24.7676	119	50	73	5.45646	1.0344	4.13243	0.63224	4.94039	86.7224	0	0	0	0	0	0	0	0	3	3	0	5977	0	5977
505	58	0	0	2	37.5657	102	68	79.3333	5.32716	1.00854	3.46524	1.86285	5.66202	115.643	1	0	0	0	0	1	1	0	2	2	0	5832	0	5832
506	63	1	1	3	23.0384	101	58	72.3333	4.24104	1.78434	2.05846	0.86933	5.66202	70.0718	0	0	0	0	0	0	1	0	3	1	0	6257	0	6257
507	65	1	1	2	25.1979	114	63	80	4.57722	1.1637	3.08768	0.71127	7.27181	87.6692	0	1	1	0	0	0	0	0	1	2	0	2907	1	2907
508	62	0	1	3	22.8665	113	65	81	5.27544	2.22396	2.52394	1.15158	5.21794	67.5884	0	0	0	0	0	0	0	0	2	1	0	6879	0	6879
509	58	0	0	3	36.1988	131	75	93.6667	4.70652	2.14638	2.17741	0.83546	5.60651	108.223	0	0	0	0	0	0	0	0	3	2	0	6434	0	6434
510	61	1	1	1	26.2101	123	82	95.6667	5.45646	0.87924	3.75487	1.79511	4.71835	64.0723	1	0	0	0	0	1	0	0	2	3	0	5944	0	5944
511	54	0	1	2	35.0415	132	76	94.6667	5.4306	1.4223	3.06182	2.06607	5.60651	102.092	0	0	0	0	0	0	0	0	3	1	0	6802	0	6802
512	56	1	1	3	29.9151	128	78	94.6667	5.06856	1.06026	2.63772	2.99185	8.43752	99.2847	1	1	0	0	0	1	0	0	2	1	0	5047	1	5047
513	60	1	1	3	22.6337	110	71	84	4.93926	0.87924	3.23767	1.79511	5.66202	90.6508	0	0	0	0	0	0	1	0	3	1	0	6112	0	6112
514	56	0	1	2	39.1919	141	69	93	5.06856	1.73262	2.70496	1.37738	4.9959	107.023	1	0	0	0	0	1	1	0	3	1	0	6509	0	6509
515	60	1	1	3	27.9249	115	65	81.6667	5.22372	0.95682	3.76522	1.09513	6.27263	96.2449	0	0	0	0	0	0	1	0	2	1	0	6477	0	6477
516	62	0	0	2	30.0526	121	77	91.6667	5.97366	1.75848	3.86866	0.75643	4.94039	105.492	0	0	0	0	0	0	0	1	1	2	0	1518	1	1518
517	64	0	1	3	17.8439	123	72	89	6.15468	1.21542	4.27207	1.45641	5.38447	95.6821	1	0	0	0	0	1	1	0	1	1	1	405	1	4663
518	59	0	1	2	32.557	134	84	100.667	6.64602	1.31886	4.57722	1.63705	6.16161	79.4441	1	0	0	0	0	1	1	0	3	1	0	6539	0	6539
519	67	0	1	2	22.1946	128	63	84.6667	5.32716	1.08612	2.61703	3.54506	6.32814	64.8983	1	0	0	0	0	1	0	1	2	1	1	5921	1	5958
520	56	0	1	3	26.3642	125	83	97	5.0427	1.0344	3.54282	1.0161	5.49549	101.124	0	0	0	0	0	0	0	0	3	1	0	6043	0	6043
521	62	0	1	2	22.4458	107	55	72.3333	4.68066	1.73262	2.39981	1.19674	5.16243	110.119	0	0	0	0	0	0	0	0	2	3	0	6155	0	6155
522	55	0	0	3	29.92	122	79	93.3333	7.03392	1.39644	5.17717	1.00481	21.0938	94.12	0	1	0	0	0	0	1	0	3	1	0	6533	0	6533
523	55	0	1	2	32.4664	111	55	73.6667	6.41328	1.31886	4.41689	1.47899	5.66202	95.3757	0	0	0	0	0	0	1	0	2	1	0	6006	0	6006
524	65	1	1	3	22.6702	109	62	77.6667	4.83582	0.87924	3.67729	0.60966	6.55018	88.055	0	0	0	0	0	0	0	0	1	2	0	4802	1	4802
525	68	0	1	2	37.4668	115	65	81.6667	4.6548	1.06026	2.8084	1.71608	7.27181	74.2428	1	1	0	0	0	1	0	0	2	3	0	6016	1	6016
526	57	0	1	2	27.8764	122	77	92	7.60284	1.62918	4.76341	2.64186	5.10692	80.2524	0	0	0	0	0	0	0	0	2	1	0	6449	0	6449
527	56	1	0	1	26.2448	125	82	96.3333	4.47378	0.95682	3.04631	1.02739	5.16243	108.366	1	0	0	0	0	1	1	0	1	1	0	6655	0	6655
528	55	0	1	3	24.7676	128	56	80	5.12028	1.65504	3.17561	0.63224	4.94039	101.558	0	0	1	0	0	0	1	0	1	2	0	6869	0	6869
529	64	1	1	1	24.8272	128	82	97.3333	5.89608	1.1637	4.11691	1.34351	4.9959	88.174	0	0	0	0	0	0	0	0	3	1	0	4116	1	4116
530	66	0	1	2	21.2161	127	67	87	6.28398	0.87924	4.32896	2.34832	5.27345	93.9432	0	0	0	0	0	0	0	0	3	3	0	6326	0	6326
531	58	0	1	3	31.3178	117	76	89.6667	4.99098	2.24982	2.21362	1.15158	5.10692	61.1496	0	0	0	0	0	0	1	0	3	2	0	6048	0	6048
532	71	1	1	1	36.3748	146	64	91.3333	7.13736	1.13784	5.16683	1.81769	6.55018	89.3452	1	0	0	0	0	0	0	0	1	1	0	3931	1	3931
533	65	0	1	2	22.625	104	58	73.3333	6.465	1.78434	4.10657	1.25319	4.4408	66.1947	0	0	0	0	0	0	1	0	3	1	0	6726	0	6726
534	71	1	1	3	33.2832	130	66	87.3333	6.15468	2.12052	3.48076	1.20803	6.71671	93.9224	1	0	0	0	0	1	0	0	2	1	0	2933	1	2933
535	61	1	0	1	31.0777	159	113	128.333	5.14614	1.11198	3.59454	0.95965	7.2163	111.143	1	1	0	1	1	1	1	0	1	1	1	3214	1	6691
536	56	0	1	3	21.043	113	67	82.3333	4.42206	2.17224	1.70676	1.18545	5.93957	95.033	1	0	0	0	0	1	1	0	2	1	0	6015	0	6015
537	69	0	1	1	39.4824	110	65	80	4.21518	1.34472	2.27051	1.30964	5.71753	74.0879	0	0	0	0	0	1	1	1	2	1	0	6903	0	6903
538	68	0	1	2	19.2321	95	54	67.6667	5.172	1.24128	3.37732	1.20803	5.49549	105.857	0	0	0	0	0	0	0	0	1	3	0	3300	1	3300
539	66	1	1	3	30.1271	131	85	100.333	4.96512	0.82752	3.47558	1.44512	5.49549	92.5067	0	0	1	0	0	0	1	0	2	2	0	6092	0	6092
540	65	1	1	3	21.9083	127	72	90.3333	5.22372	1.13784	3.43421	1.42254	5.77304	77.489	0	0	0	0	0	0	0	0	3	2	0	6858	0	6858
541	66	1	1	2	30.478	131	67	88.3333	4.2669	0.95682	2.56531	1.62576	7.54936	77.0826	0	1	0	0	0	0	1	0	2	1	0	6435	0	6435
542	60	0	1	2	23.498	107	49	68.3333	4.5255	1.34472	2.66358	1.129	6.1061	98.5149	0	0	0	0	0	0	1	1	1	1	0	5710	1	5710
543	63	1	0	3	25.9732	146	97	113.333	4.86168	0.85338	3.46007	1.19674	5.43998	80.9869	1	0	0	0	0	1	0	0	2	1	0	6033	0	6033
544	65	1	1	2	27.4013	127	70	89	6.12882	1.08612	3.24284	3.92892	5.32896	87.7177	1	0	0	0	0	1	1	0	2	3	0	6060	1	6060
545	56	1	1	3	42.0693	143	73	96.3333	5.79264	0.93096	3.83245	2.24671	5.38447	104.48	1	0	0	0	0	1	1	0	2	1	0	4642	1	4642
546	71	1	1	2	24.0421	148	92	110.667	4.80996	0.87924	3.51696	0.9032	4.27427	66.2311	1	0	0	0	0	1	1	0	2	2	1	4664	1	4680
547	74	0	0	1	28.6637	156	80	105.333	6.9822	1.78434	4.56688	1.37738	5.21794	82.6842	1	0	0	0	0	0	0	0	3	3	0	3990	1	3990
548	61	0	1	2	23.5534	96	57	70	5.45646	1.31886	3.4911	1.41125	5.27345	97.446	0	0	0	0	0	1	0	0	3	3	0	6896	0	6896
549	72	0	1	3	28.0011	129	72	91	4.70652	1.6809	2.77219	0.55321	5.99508	62.6562	0	0	0	0	0	0	0	0	3	2	0	6098	0	6098
550	54	1	0	3	24.9624	118	72	87.3333	6.10296	1.78434	4.05485	0.57579	5.32896	86.7501	0	0	0	0	0	0	0	0	1	1	0	6253	0	6253
551	58	1	1	3	24.9635	103	63	76.3333	4.7841	1.86192	2.21362	1.54673	5.99508	91.9337	0	0	0	0	0	0	0	0	1	1	0	6861	0	6861
552	66	1	1	2	24.6525	121	67	85	5.6892	0.7758	3.9721	2.05478	6.38365	86.9262	0	0	0	0	0	0	1	0	2	2	0	5820	1	5820
553	73	0	0	1	26.8923	130	71	90.6667	5.76678	2.50842	2.69461	1.23061	5.32896	83.3947	1	0	0	0	0	1	1	1	3	2	0	6335	0	6335
554	73	0	1	2	32.4929	146	92	110	6.23226	1.78434	3.77039	1.47899	4.71835	89.4189	1	0	0	0	0	0	1	0	3	2	1	4634	0	6820
555	61	1	1	3	29.2015	128	63	84.6667	6.54258	0.74994	4.73755	2.30316	5.43998	90.603	0	0	0	0	0	0	0	0	3	2	0	6727	0	6727
556	61	0	1	3	25.8333	142	69	93.3333	5.76678	1.11198	3.83762	1.78382	5.27345	103.079	1	0	0	0	0	0	0	0	3	3	0	6844	0	6844
557	61	0	1	3	33.0089	128	65	86	7.05978	1.18956	4.02899	4.01924	13.8775	97.4886	0	1	0	0	0	0	0	0	2	3	0	6621	0	6621
558	63	0	1	1	29.6665	99	66	77	6.80118	1.11198	4.91857	1.68221	6.21712	96.442	1	0	0	0	0	1	0	0	3	3	0	6489	0	6489
559	66	0	1	2	24.8432	107	65	79	3.95658	1.9395	1.48954	1.15158	5.10692	88.3429	0	0	0	0	0	0	0	0	3	1	0	6588	0	6588
560	65	0	1	3	28.8668	116	65	82	6.80118	0.93096	4.70135	2.55154	5.10692	65.8606	0	0	0	0	0	0	1	0	1	1	0	6718	0	6718
561	55	1	1	1	29.2754	128	77	94	5.40474	0.72408	3.13423	3.37571	5.60651	93.9256	0	0	0	0	0	0	0	0	2	1	0	6253	0	6253
562	73	0	1	2	28.5612	118	64	82	4.96512	1.31886	2.98424	1.44512	5.43998	71.7667	0	0	1	1	0	0	1	1	3	3	0	6033	0	6033
563	60	1	1	2	23.569	109	64	79	3.59454	1.13784	2.22396	0.50805	5.27345	107.996	0	0	0	0	0	0	0	0	2	1	0	1081	1	1081
564	63	1	0	3	27.8569	130	76	94	4.68066	1.26714	2.69978	1.55802	6.27263	109.623	0	0	1	0	0	0	1	1	3	2	0	5450	1	5450
565	55	1	0	3	25.3631	104	66	78.6667	5.14614	0.93096	3.61523	1.30964	6.05059	96.2699	0	0	0	0	0	0	0	0	3	2	0	6769	0	6769
566	73	1	1	2	23.8723	109	58	75	4.11174	1.44816	2.2343	0.93707	4.9959	92.6686	0	0	0	0	0	1	0	0	2	2	1	2769	1	2933
567	67	0	1	3	37.7739	134	79	97.3333	4.47378	0.93096	2.82908	1.55802	6.71671	93.7325	1	0	0	0	0	1	1	0	2	1	1	6145	0	6826
568	60	0	1	2	20.1373	105	69	81	4.86168	1.4223	2.91184	1.15158	5.16243	68.2622	0	0	0	0	0	0	0	0	2	1	0	6642	0	6642
569	64	1	1	3	25.9666	142	81	101.333	4.62894	1.293	2.95321	0.83546	5.60651	78.1491	1	0	0	0	0	0	1	0	3	1	0	6379	0	6379
570	61	0	1	2	30.0071	149	79	102.333	7.758	1.21542	5.2082	2.91282	5.49549	91.641	1	0	0	0	0	0	0	0	1	1	0	6776	0	6776
571	70	1	1	2	28.089	139	79	99	3.38766	0.59478	1.95502	1.82898	19.2065	94.7576	0	1	0	0	0	0	1	0	2	2	0	2025	1	2025
572	61	0	1	1	27.0416	141	78	99	3.95658	1.65504	1.67056	1.37738	6.27263	78.1492	1	0	0	0	0	1	1	1	3	1	0	4764	0	4764
573	68	1	1	2	36.7309	134	75	94.6667	4.68066	0.82752	3.27905	1.25319	5.93957	95.9356	1	0	0	0	0	1	0	0	2	1	0	6251	0	6251
574	56	0	0	1	36.3258	125	80	95	4.5255	1.31886	2.586	1.3548	4.9959	71.668	1	0	1	0	0	1	1	1	2	3	0	5865	0	5865
575	70	0	1	1	27.5998	136	68	90.6667	6.51672	1.1637	4.45309	1.96446	4.82937	91.2195	0	0	0	0	0	0	1	0	2	1	0	383	0	383
576	59	0	1	1	24.1224	109	63	78.3333	5.84436	0.95682	3.70832	2.57412	5.71753	98.7294	0	0	0	0	0	0	1	0	2	2	0	5814	1	5814
577	55	1	1	3	27.6375	112	74	86.6667	5.4306	1.13784	3.75487	1.17416	5.49549	99.5008	1	0	0	0	0	1	1	1	3	1	0	6595	0	6595
578	66	1	1	1	40.176	110	76	87.3333	5.87022	0.69822	3.89969	2.77734	5.71753	97.4466	0	0	0	0	0	0	0	0	1	1	0	2707	1	2707
579	59	0	1	2	30.0714	144	75	98	5.63748	0.72408	4.08071	1.81769	5.88406	79.0415	1	0	0	0	0	1	1	0	3	2	0	6007	0	6007
580	63	0	1	3	20.5078	117	59	78.3333	4.62894	1.62918	2.51876	1.04997	4.94039	90.4452	0	0	0	0	0	0	1	0	3	2	0	2978	0	2978
581	58	0	1	2	28.5831	110	73	85.3333	5.22372	1.13784	3.28422	1.74995	5.38447	99.3986	0	0	0	0	0	0	1	0	3	1	0	3409	0	3409
582	67	0	1	2	30.0261	148	78	101.333	7.03392	1.47402	4.75824	1.74995	5.551	57.463	1	0	0	0	0	0	0	0	3	2	0	4404	0	4404
583	58	1	1	3	28.5524	118	65	82.6667	6.25812	1.06026	4.19449	2.19026	5.66202	92.4047	0	0	0	0	0	0	0	0	2	2	0	6666	0	6666
584	60	1	1	3	24.1418	126	74	91.3333	3.59454	0.85338	1.83606	1.97575	5.49549	80.3267	1	0	1	1	0	1	1	0	3	3	0	5874	0	5874
585	67	0	1	2	27.8889	156	84	108	4.80996	0.93096	2.97907	1.96446	4.94039	51.3332	1	0	0	0	0	1	1	0	2	1	0	6749	0	6749
586	63	1	1	3	27.6104	112	66	81.3333	4.31862	0.9051	3.067	0.75643	5.10692	94.2655	0	0	0	0	0	0	1	0	1	2	0	6461	0	6461
587	70	1	1	3	31.9109	126	74	91.3333	6.10296	0.7758	3.8428	3.24023	6.1061	66.7095	1	0	0	0	0	1	1	0	2	1	0	6253	0	6253
588	57	0	1	2	23.7332	113	68	83	5.3013	1.39644	3.21698	1.50157	5.32896	94.3496	0	0	0	0	0	0	1	0	3	1	0	6480	0	6480
589	62	0	1	3	28.2284	155	70	98.3333	4.68066	2.14638	1.82054	1.55802	5.551	77.7602	1	0	0	0	0	0	1	0	3	1	0	6078	0	6078
590	72	0	1	3	28.408	119	61	80.3333	5.22372	1.83606	2.90149	1.06126	5.32896	85.0415	0	0	0	0	0	0	1	0	2	1	0	4973	1	4973
591	69	0	1	1	32.3527	145	69	94.3333	4.24104	1.24128	2.19293	1.76124	7.54936	86.7002	1	1	1	1	0	1	1	0	3	1	0	6683	0	6683
592	68	0	1	2	27.1079	127	70	89	5.12028	1.37058	3.22733	1.14029	7.66038	87.2906	1	1	0	0	0	1	1	0	2	2	0	455	1	455
593	65	1	1	2	31.6291	138	80	99.3333	3.59454	0.80166	2.50842	0.62095	5.551	69.2366	1	1	0	0	0	1	1	0	2	1	1	2654	1	3535
594	71	0	1	1	29.6896	126	68	87.3333	5.89608	1.18956	3.93072	1.6935	5.38447	85.2672	0	0	0	0	0	0	0	0	3	2	0	6831	0	6831
595	62	1	1	1	27.8317	117	60	79	4.75824	1.06026	3.2325	1.0161	5.551	70.6744	0	0	0	0	0	0	0	0	1	2	0	6585	0	6585
596	59	0	1	3	23.6742	129	77	94.3333	6.54258	1.21542	4.17898	2.50638	5.71753	79.2578	0	0	0	0	0	0	1	0	2	1	0	6413	0	6413
597	68	0	1	2	27.5312	128	64	85.3333	4.80996	1.1637	3.21181	0.94836	5.16243	87.3376	0	0	0	0	0	0	1	0	3	1	1	6249	0	6644
598	64	0	1	3	22.4337	124	72	89.3333	5.63748	1.11198	3.77039	1.64834	5.05141	76.3988	0	0	0	0	0	0	0	0	2	3	0	5336	1	5791
599	62	0	1	2	22.4977	119	55	76.3333	5.06856	1.62918	2.21362	2.67573	5.49549	96.5608	0	1	1	1	0	0	1	1	3	3	1	1100	1	5274
600	71	1	1	3	30.1146	125	78	93.6667	4.83582	0.9051	3.24284	1.50157	6.49467	84.24	1	0	0	0	0	1	0	0	2	2	0	6399	0	6399
601	58	1	1	3	26.936	85	61	69	3.879	0.9051	2.58083	0.85804	5.49549	72.5515	1	0	1	1	0	1	1	1	2	2	0	6495	0	6495
602	64	0	1	3	19.2003	111	66	81	4.2669	1.5516	1.9395	1.6935	4.82937	66.6619	1	0	0	0	0	1	1	0	3	2	0	6314	0	6314
603	58	1	1	2	28.5254	131	80	97	5.22372	1.34472	3.24802	1.37738	6.16161	81.183	0	0	0	0	0	0	0	0	2	1	0	6138	0	6138
604	56	0	0	3	27.8686	122	79	93.3333	3.98244	2.09466	1.48954	0.86933	4.77386	117.261	1	0	0	0	0	1	0	0	3	2	0	6444	0	6444
605	68	1	1	2	28.8257	151	78	102.333	5.84436	1.13784	3.99278	1.55802	5.71753	67.6195	1	0	0	0	0	0	0	0	2	1	0	6127	0	6127
606	58	0	1	2	22.4772	120	67	84.6667	4.93926	2.09466	2.37395	1.02739	4.71835	93.3329	0	0	0	0	0	0	0	0	3	3	0	6182	0	6182
607	65	0	1	2	30.3369	114	56	75.3333	4.08588	1.11198	2.61703	0.77901	5.71753	94.9511	0	0	1	1	0	0	1	0	2	1	1	4520	0	6762
608	64	0	1	2	32.5574	115	67	83	6.38742	0.87924	4.16863	2.92411	12.1567	76.5024	0	1	0	0	0	0	0	0	2	1	0	5191	0	5191
609	62	1	1	3	26.4271	109	60	76.3333	4.24104	1.06026	2.79805	0.83546	5.32896	100.181	0	0	0	0	0	0	0	0	2	2	0	980	1	980
610	63	1	1	1	34.9166	130	62	84.6667	4.29276	0.9051	2.83426	1.20803	6.16161	94.02	0	0	0	0	0	0	1	0	2	2	1	1108	1	5586
611	67	0	1	2	23.1437	140	65	90	6.7236	2.24982	4.06519	0.89191	5.71753	74.6559	1	0	0	0	0	0	0	0	3	2	0	4238	1	4238
612	71	1	1	3	29.8401	135	77	96.3333	4.37034	0.87924	2.8808	1.33222	6.32814	84.2562	1	0	0	0	0	1	1	0	2	1	0	6293	0	6293
613	58	0	0	2	31.718	142	70	94	3.20664	1.31886	1.3292	1.21932	11.4906	108.439	1	1	0	0	0	0	1	0	1	2	1	6056	0	6436
614	67	1	1	2	23.5042	157	77	103.667	4.88754	1.26714	3.04631	1.25319	6.05059	76.5371	1	0	0	0	0	0	1	0	2	1	1	6025	0	6049
615	70	1	1	3	22.7812	136	78	97.3333	5.89608	0.95682	4.09622	1.84027	9.10364	54.4333	1	1	1	0	0	1	0	0	3	2	1	3498	1	4098
616	58	1	1	2	31.484	156	80	105.333	5.87022	1.08612	4.07554	1.54673	7.32732	81.5532	1	1	0	0	0	0	0	0	1	2	0	6789	0	6789
617	70	1	1	2	35.2116	132	65	87.3333	4.03416	1.5516	2.05846	0.92578	4.66284	94.9452	1	0	1	1	0	1	1	1	2	1	1	942	1	2584
618	60	1	0	3	43.8426	123	74	90.3333	4.60308	2.01708	2.33257	0.55321	5.60651	117.966	0	0	0	0	0	0	0	0	3	2	0	5973	1	5973
619	55	0	1	3	26.7342	87	58	67.6667	5.19786	1.91364	2.87563	0.89191	4.9959	81.5415	0	1	0	0	0	0	1	0	2	1	0	6277	0	6277
620	73	1	1	2	27.0553	106	72	83.3333	6.10296	1.37058	4.26173	1.02739	4.9959	73.4211	0	0	0	0	0	0	0	0	3	2	0	6838	0	6838
621	63	0	1	3	26.3037	127	60	82.3333	4.70652	0.9051	3.01528	1.71608	5.93957	77.0989	1	0	0	0	0	1	0	0	3	2	0	1139	0	1139
622	68	1	1	3	36.9613	134	76	95.3333	5.37888	1.08612	3.35663	2.04349	5.27345	96.3501	0	0	0	0	0	0	0	0	2	2	0	6442	0	6442
623	60	0	0	1	32.1659	118	62	80.6667	5.45646	1.34472	3.72384	0.84675	8.60405	107.203	0	1	0	0	0	0	1	0	3	2	0	6395	1	6395
624	68	0	1	1	29.6017	121	65	83.6667	6.23226	1.08612	4.65997	1.06126	5.77304	74.2727	1	0	0	0	0	1	1	0	1	3	1	3151	1	3264
625	65	0	1	3	28.7416	137	65	89	5.61162	1.37058	2.76185	3.22894	4.71835	89.2548	0	0	0	0	0	0	1	1	3	3	0	6725	0	6725
626	63	0	0	1	24.209	172	80	110.667	7.16322	1.52574	5.14097	1.08384	5.38447	89.2749	1	0	0	0	0	1	1	0	3	2	0	6615	0	6615
627	63	0	1	3	23.7082	126	65	85.3333	5.24958	2.01708	2.56531	1.45641	5.21794	96.3158	0	0	0	0	0	0	0	0	3	1	1	4185	0	5197
628	70	1	1	3	32.8633	115	73	87	4.86168	0.87924	3.50662	1.03868	6.21712	66.7887	0	0	0	0	0	0	1	0	2	1	0	5964	0	5964
629	63	1	1	2	27.0763	117	63	81	4.99098	0.93096	3.41352	1.41125	6.16161	78.4309	0	0	0	0	0	0	1	0	3	1	0	6271	0	6271
630	59	0	1	3	35.927	135	81	99	5.61162	1.39644	3.66695	1.19674	5.21794	93.2162	0	0	0	0	0	0	1	0	3	1	0	6358	0	6358
631	61	0	1	1	26.8111	143	41	75	5.53404	1.44816	3.78073	0.66611	4.9959	91.4393	1	0	0	0	0	0	0	0	2	2	0	6421	0	6421
632	63	1	1	2	27.6412	154	89	110.667	4.6548	0.93096	3.06182	1.44512	5.38447	99.6657	1	0	0	0	0	1	1	0	2	1	0	5679	1	5679
633	55	0	0	2	28.2282	111	72	85	5.84436	1.73262	3.41869	1.51286	5.77304	117.947	0	0	0	0	0	0	0	0	2	3	0	6122	0	6122
634	69	1	1	3	24.9624	124	81	95.3333	4.31862	0.7758	2.76702	1.6935	5.05141	75.0457	0	0	0	0	0	0	1	0	2	1	0	6749	0	6749
635	64	0	1	2	30.9537	121	62	81.6667	5.87022	1.18956	3.73418	2.06607	5.32896	95.3814	0	0	0	0	0	0	1	0	3	3	1	4583	1	5761
636	62	1	1	3	29.569	110	63	78.6667	5.53404	0.93096	2.72564	4.09827	5.43998	106.522	0	0	0	0	0	0	1	0	2	1	0	6089	0	6089
637	62	0	1	3	33.7465	106	60	75.3333	6.74946	0.9051	5.10994	1.60318	5.38447	77.4249	0	0	0	0	0	1	1	0	3	1	0	6845	0	6845
638	72	0	1	2	21.8622	131	73	92.3333	7.1115	1.60332	4.76341	1.62576	6.88324	84.9565	0	0	0	0	0	0	0	0	3	3	0	6512	0	6512
639	55	1	0	3	30.1569	113	71	85	4.93926	1.11198	3.14975	1.47899	5.60651	77.1813	1	0	0	0	0	1	1	1	3	2	0	6546	0	6546
640	63	0	1	2	23.6326	124	71	88.6667	5.92194	1.49988	3.88417	1.17416	5.66202	77.2088	1	0	0	0	0	1	1	0	2	1	0	6512	0	6512
641	57	1	0	3	31.0129	100	61	74	5.97366	1.293	3.57902	2.40477	7.66038	113.864	0	1	0	0	0	0	1	0	1	1	0	6061	0	6061
642	59	1	1	2	28.321	121	79	93	5.14614	0.74994	3.55834	1.82898	5.49549	71.8194	1	0	0	0	0	1	0	0	3	1	0	4503	1	4503
643	57	1	1	2	27.8702	110	74	86	5.4306	0.59478	3.52213	2.86766	5.38447	81.7663	0	0	0	0	0	0	0	0	2	2	0	5886	0	5886
644	73	1	1	1	43.0208	117	58	77.6667	4.44792	0.80166	2.14638	3.2741	9.15915	48.9766	1	1	1	1	0	1	0	0	2	1	1	1295	1	2134
645	64	1	1	3	28.9001	113	74	87	6.10296	1.52574	4.0445	1.16287	5.71753	88.1849	0	0	0	0	0	0	0	0	2	1	0	6188	0	6188
646	66	1	1	3	31.3264	139	72	94.3333	4.55136	0.87924	3.00493	1.45641	8.60405	87.4219	0	1	0	0	0	0	1	0	2	2	0	6511	1	6511
647	73	1	1	1	29.8856	162	85	110.667	6.36156	1.4223	4.38068	1.21932	5.60651	73.3656	1	0	0	0	0	1	1	0	2	1	1	4231	0	6559
648	57	0	1	3	24.4518	113	70	84.3333	6.9822	1.24128	4.60308	2.4838	5.551	93.9691	0	0	0	0	0	0	1	0	3	1	0	6293	0	6293
649	72	1	1	3	22.2198	98	43	61.3333	2.87046	0.80166	1.69124	0.82417	5.38447	88.5815	0	0	0	0	0	0	1	0	2	1	0	772	1	772
650	59	0	1	1	32.3309	135	82	99.6667	6.62016	1.99122	3.77556	1.86285	5.16243	92.9377	1	0	0	0	0	1	1	0	3	1	1	3155	1	5788
651	70	0	1	2	27.4353	102	63	76	6.5943	1.47402	4.75307	0.80159	5.32896	85.9159	0	0	0	0	0	0	0	0	3	1	0	5786	1	5786
652	71	0	1	1	36.505	149	59	89	3.90486	1.1637	1.76882	2.12252	6.55018	63.3669	1	0	1	1	0	1	1	1	2	2	1	1000	1	5023
653	63	1	1	1	31.4165	104	58	73.3333	5.87022	1.44816	3.37732	2.28058	5.05141	89.2228	0	0	0	0	0	0	0	0	2	2	0	5991	0	5991
654	57	0	1	2	21.1668	118	68	84.6667	6.23226	2.09466	3.69798	0.95965	5.49549	80.5288	0	0	0	0	0	0	0	0	1	1	0	6371	0	6371
655	72	0	1	3	22.1282	106	49	68	4.42206	1.9395	2.14121	0.74514	5.05141	90.0633	0	0	0	0	0	0	0	0	1	3	0	2510	1	2510
656	59	0	0	2	24.3362	128	70	89.3333	6.54258	2.40498	3.56351	1.25319	5.38447	62.6823	0	0	0	0	0	0	1	1	3	2	0	6262	0	6262
657	59	1	1	3	26.8517	99	65	76.3333	4.08588	0.67236	2.66358	1.63705	5.49549	108.96	1	0	0	0	0	1	0	0	1	2	0	5980	0	5980
658	55	1	1	2	27.6697	116	60	78.6667	4.47378	1.00854	3.0101	0.99352	5.82855	105.054	0	0	0	0	0	0	1	0	2	1	0	5977	0	5977
659	62	0	1	2	24.743	116	65	82	4.6548	1.39644	2.90666	0.76772	4.16325	102.553	0	0	0	0	0	0	0	0	2	1	0	6657	0	6657
660	56	0	0	2	23.4726	108	69	82	4.47378	1.57746	2.52394	0.81288	12.1567	109.852	0	1	0	0	0	0	0	0	3	3	1	5627	1	6118
661	69	1	1	3	20.1321	140	82	101.333	4.73238	1.13784	2.99976	1.29835	5.93957	60.6094	1	0	0	0	1	1	0	0	1	1	0	4010	1	4010
662	66	0	1	2	30.9804	151	83	105.667	3.3618	1.21542	1.72228	0.92578	6.1061	65.7041	1	0	0	0	0	1	0	0	3	1	0	6441	0	6441
663	66	1	1	1	26.2661	132	81	98	3.41352	1.293	1.82572	0.64353	4.94039	87.0417	1	0	0	0	0	1	1	0	2	3	0	5991	0	5991
664	73	0	1	2	35.6113	153	64	93.6667	5.24958	0.98268	3.16009	2.41606	8.10446	84.1711	1	1	0	0	0	1	1	0	2	3	1	2943	0	6181
665	54	0	1	3	27.3558	101	68	79	4.93926	1.91364	2.37395	1.42254	5.27345	81.9707	0	0	0	0	0	0	0	0	3	1	0	6670	0	6670
666	67	1	1	1	34.0199	106	65	78.6667	3.98244	0.67236	2.60152	1.54673	6.88324	50.8648	1	1	1	1	0	1	1	1	2	2	1	98	1	2527
667	71	0	1	2	19.2661	137	66	89.6667	4.6548	1.62918	2.52911	1.08384	14.2661	44.6768	1	1	0	0	0	1	0	0	3	3	1	1929	1	3353
668	65	1	1	2	28.3727	115	77	89.6667	4.55136	0.9051	3.01528	1.37738	5.60651	62.1222	1	0	0	0	0	1	0	0	2	1	0	6448	0	6448
669	69	0	1	1	24.945	132	66	88	7.29252	2.01708	4.61342	1.44512	4.9959	92.2501	0	0	0	0	0	0	0	0	3	3	0	5237	1	5237
670	67	0	1	1	28.3082	161	72	101.667	6.02538	1.18956	3.61523	2.66444	5.27345	57.2864	1	0	0	0	0	1	1	0	3	3	0	5250	1	5250
671	57	0	1	2	31.9412	144	77	99.3333	6.23226	1.08612	3.08768	4.49342	5.27345	69.6495	1	0	0	0	0	1	0	0	1	1	0	3207	1	3207
672	55	0	1	2	33.8662	161	93	115.667	5.01684	1.47402	2.89115	1.42254	7.82691	108.105	1	1	0	0	0	1	1	0	1	1	0	5997	0	5997
673	73	0	1	3	21.19	120	63	82	5.71506	1.62918	3.24284	1.84027	5.66202	71.9143	0	0	0	0	0	0	1	0	3	2	0	6620	0	6620
674	54	0	1	2	32.1378	103	65	77.6667	3.33594	1.52574	1.21025	1.30964	3.8857	108.547	0	0	0	0	0	0	0	1	2	1	0	6853	0	6853
675	63	1	1	3	30.8156	153	90	111	4.83582	1.18956	3.09286	1.20803	5.77304	94.0218	1	0	0	0	0	1	1	0	3	1	0	6088	0	6088
676	67	0	1	1	34.4991	130	72	91.3333	6.41328	1.62918	3.4911	2.8225	4.9959	87.7952	0	0	0	0	0	0	1	0	3	2	0	5593	0	5593
677	69	1	1	1	23.8331	124	61	82	3.33594	1.06026	1.83606	0.95965	7.66038	75.4638	0	1	0	0	0	0	0	0	1	2	0	6883	0	6883
678	69	0	1	2	21.6619	125	63	83.6667	5.76678	2.24982	3.20147	0.68869	5.16243	92.0556	0	0	0	0	0	0	0	0	3	1	0	6823	0	6823
679	69	0	1	3	28.8562	115	52	73	4.68066	1.83606	2.51359	0.72256	5.71753	86.7043	0	0	0	0	0	0	0	0	2	1	0	6153	0	6153
680	63	0	1	2	35.6792	125	59	81	4.7841	1.39644	2.53945	1.85156	6.38365	102.294	0	0	0	0	0	0	1	0	1	2	0	4124	1	4124
681	64	0	1	2	27.8764	108	72	84	4.73238	1.37058	2.41015	2.07736	5.10692	89.9575	0	0	0	0	0	0	0	0	1	1	0	4662	1	4662
682	67	0	1	3	25.8786	115	56	75.6667	5.24958	1.39644	3.02045	1.81769	5.21794	88.0917	1	0	0	0	0	1	1	0	1	2	0	6496	0	6496
683	54	0	1	2	32.2792	125	67	86.3333	5.37888	0.93096	3.55834	1.94188	4.94039	62.9236	1	0	0	0	0	1	0	0	2	2	0	6599	0	6599
684	59	0	1	2	30.8739	138	76	96.6667	4.80996	0.80166	3.18078	1.8064	5.88406	99.1426	1	0	0	0	0	1	0	0	3	3	0	5951	0	5951
685	66	0	0	2	23.3736	119	53	75	5.27544	1.39644	3.26353	1.34351	12.3787	102.189	0	1	0	0	0	1	1	0	2	2	0	5659	0	5659
686	55	0	0	3	36.9496	140	90	106.667	4.47378	1.0344	2.94804	1.07255	5.16243	94.4222	1	0	0	0	0	1	1	0	3	3	0	6734	0	6734
687	68	1	1	3	35.4316	118	75	89.3333	6.18054	0.95682	4.46861	1.64834	4.88488	55.3823	1	0	0	0	0	1	1	1	2	1	1	3181	1	3589
688	71	1	1	3	24.3747	117	53	74.3333	4.49964	0.62064	3.38249	1.08384	5.43998	84.3633	0	0	0	0	0	0	1	0	3	2	0	5956	0	5956
689	64	1	0	3	33.3102	112	72	85.3333	5.74092	1.26714	3.81694	1.43383	6.21712	102.43	0	0	0	0	0	0	0	0	2	1	0	6500	0	6500
690	56	0	1	2	31.8159	133	81	98.3333	4.86168	1.1637	2.98942	1.54673	4.94039	94.5716	1	0	0	0	0	1	1	0	3	1	0	6263	0	6263
691	59	1	1	2	26.517	114	71	85.3333	4.1376	1.4223	2.20844	1.10642	6.27263	58.9796	0	0	0	0	0	0	1	0	2	1	0	2733	1	2733
692	62	0	1	2	22.2635	118	70	86	6.23226	1.75848	3.80659	1.45641	5.38447	91.0092	0	0	0	0	0	0	1	0	3	3	0	6369	0	6369
693	62	0	1	2	29.6916	128	69	88.6667	4.80996	1.0344	2.69978	2.34832	5.77304	97.1181	0	1	0	0	0	0	0	1	3	3	0	6248	0	6248
694	62	0	1	2	22.3133	108	71	83.3333	5.01684	1.65504	3.05665	0.66611	4.88488	96.6947	0	0	0	0	0	0	1	1	3	1	0	6054	0	6054
695	68	1	1	2	22.9632	104	61	75.3333	4.37034	1.4223	2.31188	1.38867	5.05141	91.155	0	0	0	0	0	0	0	0	2	1	0	6279	0	6279
696	58	1	0	1	24.9635	140	82	101.333	3.98244	1.96536	1.69124	0.71127	5.16243	94.5073	1	0	0	0	0	1	1	0	1	1	0	6826	0	6826
697	55	1	1	1	28.0361	115	68	83.6667	6.36156	0.87924	4.47378	2.20155	6.05059	94.1863	0	0	0	0	0	0	1	0	3	1	0	1980	0	1980
698	74	1	1	2	27.5443	161	79	106.333	5.66334	1.00854	3.95658	1.52415	5.88406	64.9636	1	0	0	0	0	0	1	0	2	1	0	6176	0	6176
699	68	1	1	2	34.2875	132	84	100	5.5599	0.72408	3.29974	3.35313	6.60569	85.8227	0	0	0	0	0	0	0	0	2	1	0	6881	0	6881
700	64	0	0	1	31.9025	147	70	95.6667	7.91316	1.39644	5.91677	1.30964	7.27181	104.151	1	1	0	0	0	1	0	1	3	3	0	6803	0	6803
701	71	1	1	3	27.0337	137	83	101	5.74092	0.98268	4.02899	1.59189	5.551	84.2887	0	0	0	0	0	0	1	0	2	1	0	5636	1	5636
702	69	0	1	2	26.8953	132	72	92	4.24104	0.95682	2.86012	0.92578	5.38447	86.4294	0	0	0	1	0	0	1	0	2	2	1	2090	1	2724
703	68	1	1	2	31.4564	139	70	93	4.2669	0.9051	2.79805	1.23061	6.16161	91.0156	0	0	0	0	0	0	0	0	2	1	1	3639	1	3663
704	56	1	1	3	25.8256	134	84	100.667	5.3013	1.06026	3.40318	1.82898	5.551	93.3287	0	0	0	0	0	0	1	0	3	1	0	6526	0	6526
705	55	1	0	2	28.1535	137	79	98.3333	7.18908	1.37058	5.24441	1.25319	6.05059	85.7756	1	0	0	0	0	1	0	0	3	3	0	6136	0	6136
706	62	1	1	1	31.9193	136	71	92.6667	3.6204	0.72408	1.93433	2.09994	7.99344	63.5503	1	1	0	0	0	1	0	0	2	1	0	441	1	441
707	67	1	1	2	33.1796	127	70	89	5.84436	0.87924	3.91003	2.30316	6.1061	86.5806	0	0	0	0	0	0	0	0	2	2	0	6154	0	6154
708	57	0	1	2	24.248	127	60	82.3333	8.04246	1.18956	5.15131	3.71441	5.21794	94.2401	0	0	0	0	0	0	1	0	3	2	0	6284	0	6284
709	56	0	1	2	22.3725	114	74	87.3333	4.9134	1.24128	2.74116	2.0322	4.88488	70.3229	0	0	0	0	0	0	0	1	3	1	0	5896	0	5896
710	54	0	1	3	21.7201	96	50	65.3333	4.2669	1.75848	1.64987	1.87414	4.88488	108.727	0	0	0	0	0	1	0	0	1	1	0	6468	0	6468
711	60	0	1	3	27.1805	154	76	102	5.172	1.65504	3.10837	0.89191	5.66202	78.4686	1	0	0	0	0	1	1	0	3	3	0	5880	0	5880
712	59	0	1	3	22.7636	123	76	91.6667	5.99952	2.01708	3.48076	1.09513	5.10692	92.9493	0	0	0	0	0	0	0	0	3	1	0	6424	0	6424
713	57	0	0	3	23.9514	148	86	106.667	5.58576	1.24128	3.89969	0.97094	5.49549	109.229	1	0	0	0	0	0	0	0	2	2	0	5858	0	5858
714	60	1	1	1	34.9925	119	74	89	5.3013	1.11198	3.31525	1.90801	7.49385	101.571	1	1	1	0	0	1	1	1	2	2	0	490	1	4908
715	64	1	1	2	24.2297	160	85	110	4.96512	0.85338	3.71867	0.85804	6.1061	69.6487	1	0	0	0	0	1	1	0	1	1	0	6028	1	6028
716	64	1	1	2	40.033	135	79	97.6667	3.54282	1.1637	1.74296	1.38867	11.7126	88.3191	0	1	0	0	0	0	0	0	2	1	0	6061	0	6061
717	68	1	1	2	27.7066	125	79	94.3333	3.82728	1.34472	2.27051	0.46289	5.551	75.5687	0	0	0	0	0	0	1	0	3	1	0	4666	1	4666
718	64	0	1	2	29.008	125	78	93.6667	4.7841	1.06026	2.06363	3.62409	5.77304	76.3738	0	0	0	0	0	0	0	0	3	3	0	6053	0	6053
719	54	0	1	1	25.491	100	62	74.6667	6.3357	1.34472	4.46344	1.15158	4.82937	96.4425	0	0	0	0	0	0	0	0	2	2	0	6425	0	6425
720	57	1	0	1	22.6982	127	80	95.6667	4.60308	1.65504	2.57566	0.81288	5.551	95.2123	0	0	0	0	0	0	0	0	2	3	1	6702	1	6702
721	59	1	1	1	28.0102	174	101	125.333	5.99952	1.1637	4.1738	1.44512	5.88406	58.9955	1	0	0	0	0	1	1	0	1	2	1	2480	1	5260
722	70	0	1	3	23.2353	111	45	67	5.76678	1.96536	3.43938	0.7903	5.05141	56.0788	0	0	0	0	0	0	0	0	2	1	0	6585	0	6585
723	57	1	1	3	24.1517	116	70	85.3333	8.09418	0.74994	5.70472	3.57893	5.88406	73.0517	0	0	0	0	0	0	1	0	1	1	0	5888	0	5888
724	56	0	1	3	22.9249	120	71	87.3333	5.09442	1.70676	2.62738	1.65963	4.82937	94.915	0	0	0	0	0	0	0	0	3	1	0	6628	0	6628
725	61	0	1	2	30.5398	121	71	87.6667	6.82704	1.06026	4.29276	3.21765	6.05059	91.4182	0	0	0	0	0	0	1	0	3	1	0	6515	0	6515
726	73	0	1	2	26.3037	130	70	90	5.37888	1.60332	3.17561	1.30964	5.27345	89.8677	0	0	0	0	0	0	0	0	3	2	0	6777	0	6777
727	59	1	1	2	27.6697	110	77	88	6.18054	1.34472	4.27724	1.21932	5.05141	91.6418	0	0	0	0	0	0	1	0	3	2	0	4723	1	4723
728	57	1	1	3	49.0641	140	83	102	5.12028	1.0344	3.48076	1.32093	4.94039	93.0896	1	0	0	0	0	1	0	1	3	3	0	6290	0	6290
729	72	0	1	3	26.9904	160	79	106	4.31862	1.1637	2.7515	0.88062	5.82855	85.0726	1	0	0	0	0	0	0	0	3	1	0	6400	0	6400
730	72	1	1	3	27.7915	114	68	83.3333	4.29276	0.87924	2.7153	1.52415	6.1061	59.3843	0	0	0	0	0	0	0	0	2	2	0	4778	1	5229
731	56	0	1	2	35.8065	114	73	86.6667	5.5599	1.78434	3.07734	1.52415	5.16243	80.9806	0	0	0	0	0	0	1	0	3	1	0	5589	0	5589
732	61	1	1	3	37.2795	91	60	70.3333	4.47378	0.67236	2.37395	3.11604	5.99508	95.6621	0	0	0	0	0	0	0	0	1	1	1	163	1	4616
733	63	0	0	2	42.0017	146	72	96.6667	4.60308	1.8102	2.47739	0.68869	5.10692	117.871	1	0	0	0	0	0	0	0	3	2	0	6246	0	6246
734	56	0	0	3	33.2621	125	73	90.3333	6.82704	1.00854	4.78927	2.24671	5.38447	93.7376	0	0	0	0	0	0	0	0	3	3	0	6784	0	6784
735	53	0	0	3	33.7865	115	61	79	5.48232	0.85338	4.19449	0.94836	5.27345	73.2584	1	0	0	0	0	1	0	0	3	1	0	6762	0	6762
736	55	0	1	3	22.0951	180	98	125.333	5.89608	1.293	3.37214	2.68702	5.32896	81.6478	1	0	0	0	0	1	0	0	1	1	0	6704	0	6704
737	57	0	1	3	28.738	108	61	76.6667	5.37888	1.24128	2.90666	2.68702	6.1061	94.0523	0	0	0	0	0	0	1	0	3	1	0	5816	0	5816
738	67	0	1	3	25.0122	123	61	81.6667	4.60308	0.9051	2.17741	3.31926	10.6579	57.4575	0	1	0	0	0	1	1	1	1	3	1	114	1	124
739	60	1	1	3	28.5037	96	62	73.3333	4.86168	0.87924	3.16009	1.79511	6.05059	90.9695	0	0	0	0	0	0	0	0	2	1	0	5311	1	5311
740	66	1	1	3	36.2361	142	73	96	5.19786	0.95682	3.24284	2.17897	6.32814	97.3004	1	1	0	0	0	0	1	0	2	1	0	4975	1	4975
741	58	0	0	2	52.8974	129	78	95	4.42206	1.24128	2.76185	0.91449	5.71753	115.774	0	0	0	0	0	0	0	0	3	2	0	6610	0	6610
742	61	0	1	2	30.9272	142	75	97.3333	4.83582	1.44816	2.31706	2.33703	5.43998	97.4353	1	0	0	0	0	0	1	0	2	1	0	6141	0	6141
743	70	1	0	2	30.7974	129	67	87.6667	4.55136	0.93096	2.64289	2.13381	10.3804	63.047	1	1	1	0	0	1	1	0	2	2	0	4212	1	4212
744	73	1	1	3	24.6843	131	70	90.3333	3.80142	1.06026	2.1619	1.26448	5.21794	88.1397	0	0	1	0	0	0	1	1	2	1	0	6252	0	6252
745	55	0	1	2	32.3128	134	87	102.667	6.36156	0.95682	4.91857	1.06126	6.32814	95.7527	0	0	0	0	0	0	0	0	2	1	0	5991	0	5991
746	69	1	1	1	30.1569	125	76	92.3333	4.47378	0.69822	2.03777	3.79344	5.77304	90.0824	0	0	0	0	0	0	0	0	2	2	0	6524	0	6524
747	64	1	1	3	22.2366	114	61	78.6667	5.84436	1.08612	3.6204	2.4838	5.88406	77.8289	0	0	0	0	0	0	1	1	2	1	0	6530	0	6530
748	57	0	0	3	29.7036	124	81	95.3333	6.2064	2.30154	3.21181	1.51286	5.60651	123.289	1	0	0	0	0	1	1	0	3	1	0	6035	0	6035
749	56	1	1	3	34.0909	110	66	80.6667	4.6548	0.9051	2.02742	3.75957	5.71753	93.5108	0	0	0	0	0	0	0	0	2	2	0	6000	0	6000
750	62	0	1	2	29.2549	120	62	81.3333	5.61162	1.293	3.72901	1.28706	5.10692	90.9917	0	0	0	0	0	0	0	0	2	1	0	6152	0	6152
751	61	1	1	3	28.4678	157	84	108.333	3.82728	0.82752	2.46187	1.17416	5.66202	90.0402	1	0	0	0	0	1	1	0	2	1	0	430	1	430
752	56	0	1	2	24.1994	109	58	75	4.08588	1.60332	1.54643	2.04349	4.60733	101.023	0	0	0	0	0	0	0	1	3	2	0	6652	0	6652
753	61	1	1	2	26.1198	91	59	69.6667	5.4306	0.80166	3.57385	2.30316	5.66202	90.0733	0	0	0	0	0	0	1	0	3	2	0	6603	0	6603
754	56	0	0	2	26.9532	115	68	83.6667	7.78386	1.99122	5.40474	0.84675	5.77304	93.8686	1	0	0	0	0	1	1	0	3	3	0	6260	0	6260
755	57	1	1	2	38.0175	135	77	96.3333	4.75824	0.85338	2.96356	2.05478	9.04813	98.5025	1	1	0	0	0	1	1	0	2	1	0	5882	0	5882
756	61	1	0	3	27.1143	134	68	90	5.5599	1.0344	3.94106	1.27577	5.49549	104.508	1	0	0	0	0	1	1	1	1	1	0	6399	0	6399
757	71	0	0	2	30.3975	163	73	103	6.43914	1.39644	4.31862	1.5806	9.88078	73.098	1	1	0	1	0	1	1	0	3	2	1	4557	0	6838
758	70	1	1	1	29.9609	111	66	81	4.68066	0.95682	3.25836	1.0161	6.27263	66.8663	0	0	0	0	0	0	1	0	2	2	0	6316	0	6316
759	66	0	1	1	21.7049	134	74	94	5.63748	1.99122	3.11872	1.15158	5.32896	93.8384	1	0	0	0	0	1	1	0	2	1	1	5294	0	5980
760	57	1	0	2	23.6924	137	72	93.6667	5.76678	0.95682	3.92038	1.94188	12.9893	76.2931	0	1	0	0	0	0	0	0	1	3	1	810	1	5686
761	72	0	1	2	26.602	148	69	95.3333	5.172	1.52574	2.80322	1.84027	5.32896	72.2311	1	0	1	0	0	1	1	0	3	1	0	6433	0	6433
762	54	1	1	2	32.4868	125	78	93.6667	4.7841	1.18956	3.1963	0.86933	4.4408	83.352	0	0	0	0	0	0	0	0	1	2	0	6004	0	6004
763	69	1	1	2	25.5149	155	77	103	4.44792	1.39644	2.6791	0.81288	6.21712	67.036	1	0	0	0	0	1	0	0	2	1	0	1225	1	1225
764	73	1	1	3	26.406	153	57	89	6.25812	1.0344	4.11691	2.41606	5.38447	73.0828	1	0	0	0	0	0	1	0	2	1	0	6817	0	6817
765	55	0	1	2	23.0356	110	77	88	5.40474	2.0688	2.85494	1.04997	4.71835	81.4678	1	0	0	0	0	1	1	0	2	1	0	6102	0	6102
766	54	0	0	3	42.1021	160	81	107.333	5.48232	1.6809	3.53765	0.57579	5.38447	118.468	1	0	0	0	0	0	0	0	3	2	0	6123	0	6123
767	70	0	1	2	21.569	101	46	64.3333	5.79264	2.30154	2.8808	1.33222	5.21794	91.7214	0	0	0	0	0	1	0	0	3	3	0	2879	1	2879
768	57	0	0	2	37.8776	147	80	102.333	4.47378	1.34472	2.89115	0.51934	5.43998	71.1919	1	1	0	0	0	1	1	0	3	2	0	5354	1	5354
769	65	1	1	2	25.533	154	72	99.3333	5.58576	0.9051	3.9721	1.54673	6.43916	98.3971	1	0	0	0	0	0	1	0	2	2	1	5678	0	6306
770	68	1	1	3	31.6032	137	69	91.6667	2.99976	1.31886	1.41196	0.58708	6.21712	86.2446	1	0	0	0	0	1	1	0	2	1	1	1787	1	1797
771	64	0	1	2	27.0525	117	58	77.6667	3.56868	1.26714	1.87744	0.92578	7.27181	76.627	0	1	1	1	0	1	1	1	1	2	1	3466	1	5350
772	68	1	1	2	34.7239	122	60	80.6667	4.62894	0.87924	2.49808	2.73218	7.04977	90.7401	1	1	0	0	0	1	1	0	2	1	1	2808	1	4127
773	58	1	1	3	34.6111	136	67	90	7.08564	1.0344	4.62377	3.11604	6.38365	72.4303	1	0	0	0	0	1	1	0	3	1	0	6887	0	6887
774	63	1	1	2	27.1471	128	78	94.6667	4.21518	0.72408	2.89115	1.30964	4.82937	78.6198	0	0	0	0	0	0	1	1	2	3	0	5896	0	5896
775	64	0	1	2	40.6323	137	72	93.6667	4.47378	1.11198	2.35843	2.19026	4.82937	89.6504	1	0	1	1	0	1	1	0	3	1	0	2720	1	2720
776	67	0	1	3	20.6225	121	56	77.6667	4.88754	1.78434	2.67392	0.93707	4.9959	75.0941	0	0	0	0	0	0	0	0	3	1	0	6552	0	6552
777	71	1	1	3	19.9214	178	88	118	3.25836	1.31886	1.3861	1.20803	5.49549	88.9283	1	0	0	0	0	0	0	0	1	1	0	2617	1	2617
778	70	1	1	1	35.914	137	59	85	4.88754	1.39644	3.05148	0.95965	5.551	66.6359	0	0	0	0	0	0	0	0	3	3	0	5188	0	5188
779	60	1	1	1	31.7114	147	83	104.333	3.67212	1.00854	1.73262	2.0322	5.38447	101.452	1	0	0	0	0	1	1	1	2	2	1	4808	1	4995
780	64	0	1	2	23.9963	113	71	85	5.92194	1.96536	3.18078	1.6935	5.05141	89.6265	0	0	0	0	0	0	0	0	3	1	0	6531	0	6531
781	59	1	1	2	28.3727	114	60	78	4.2669	0.80166	2.31706	2.50638	6.1061	58.8549	0	0	1	0	0	1	1	1	2	2	1	5695	0	5889
782	54	0	1	2	29.2708	101	62	75	5.0427	1.75848	2.91184	0.81288	5.551	96.2238	0	0	0	1	0	0	0	0	3	2	0	6112	0	6112
783	67	1	1	2	28.5781	170	65	100	4.47378	1.75848	2.46704	0.54192	5.32896	91.9571	1	0	0	0	0	1	0	0	2	1	0	1711	1	1711
784	63	1	1	3	30.303	131	76	94.3333	4.34448	1.24128	2.43601	1.45641	6.21712	88.757	0	0	0	0	0	0	0	0	2	1	0	6452	0	6452
785	71	1	1	1	27.8702	94	57	69.3333	5.172	1.13784	3.34628	1.50157	6.71671	84.3536	0	0	0	0	0	0	1	0	2	2	0	6326	0	6326
786	57	0	1	1	41.3072	142	57	85.3333	5.58576	1.08612	3.40835	2.38219	5.21794	54.9884	1	0	0	0	0	1	0	1	2	2	1	2814	1	2992
787	60	1	0	1	31.5618	118	75	89.3333	5.63748	1.08612	3.67212	1.9193	6.60569	111.7	0	0	0	0	0	0	0	0	1	1	0	5666	1	5666
788	55	0	1	1	33.8741	137	69	91.6667	5.24958	1.293	2.92735	2.24671	5.32896	101.895	1	0	0	0	0	1	0	0	3	2	0	6027	0	6027
789	63	1	1	2	33.8571	114	66	82	4.86168	0.87924	3.12906	1.86285	5.71753	78.718	0	0	0	0	0	0	0	0	3	2	0	6615	0	6615
790	63	1	1	3	28.5033	124	80	94.6667	4.2669	1.26714	2.56014	0.95965	5.27345	78.7894	1	0	0	0	0	1	0	0	2	2	1	5604	0	6195
791	59	0	0	3	22.1037	111	65	80.3333	5.58576	1.91364	3.34111	0.72256	5.21794	107.432	0	0	0	0	0	0	0	0	3	1	0	6054	0	6054
792	55	1	1	3	24.5833	112	80	90.6667	6.25812	0.69822	3.7859	3.87247	5.21794	99.7501	0	0	0	0	0	0	1	0	3	1	0	6237	0	6237
793	55	0	1	1	34.2936	124	73	90	5.89608	1.26714	3.73418	1.95317	5.38447	101.422	1	0	0	0	0	1	1	0	3	3	0	5976	0	5976
794	72	1	1	2	28.0519	118	58	78	4.83582	1.60332	2.79805	0.94836	5.88406	83.5522	0	0	0	0	0	0	1	0	2	2	1	1518	1	2914
795	63	1	1	1	30.5268	106	71	82.6667	6.28398	0.98268	4.44792	1.86285	7.38283	78.4249	1	1	0	0	1	1	1	0	2	2	1	3339	1	3349
796	68	0	1	1	42.4339	120	72	88	3.82728	0.9051	1.35506	3.42087	5.551	92.7135	1	0	0	1	0	1	0	0	3	3	1	1370	0	6810
797	72	0	1	3	24.1994	119	65	83	6.43914	2.09466	3.66178	1.49028	5.10692	55.5589	1	0	0	1	0	1	1	0	2	1	1	1413	1	5271
798	70	0	1	2	23.8388	120	55	76.6667	5.74092	2.1981	3.18595	0.77901	5.77304	63.6492	0	0	0	0	0	0	1	0	3	1	0	3220	1	3220
799	68	0	0	2	26.3465	150	83	105.333	4.7841	1.52574	2.84977	0.89191	4.77386	58.9147	1	0	0	0	0	0	1	0	2	1	0	6005	0	6005
800	68	1	1	2	33.9557	184	82	116	5.19786	1.06026	3.18595	2.07736	10.6579	96.128	1	1	0	0	0	0	1	0	3	2	1	5812	0	6456
801	72	1	1	3	26.09	107	59	75	4.49964	0.74994	3.1394	1.33222	5.21794	65.558	0	0	0	0	0	0	0	0	2	2	0	6315	0	6315
802	54	1	1	3	28.0666	106	71	82.6667	4.31862	0.95682	2.52911	1.81769	5.66202	60.9846	0	0	0	0	0	0	1	0	2	1	0	6504	0	6504
803	54	1	1	3	35.4922	132	88	102.667	5.24958	0.6465	3.38766	2.65315	5.93957	67.1784	1	0	0	0	0	1	0	0	3	1	0	3309	1	3309
804	71	0	1	3	22.9421	123	46	71.6667	5.24958	2.0688	2.64289	1.17416	5.16243	49.8221	1	0	0	0	0	1	0	0	1	1	0	4540	1	4540
805	73	0	1	3	25.4604	128	68	88	5.87022	1.18956	3.6204	2.31445	5.16243	71.8771	0	0	1	1	0	0	1	0	2	1	0	5880	1	5880
806	59	0	1	2	28.0573	136	70	92	4.16346	1.47402	2.09983	1.28706	6.05059	92.8917	0	0	0	0	0	1	1	0	3	3	0	6651	0	6651
807	54	0	1	2	23.0509	121	64	83	5.9478	2.74116	2.47222	1.60318	4.94039	95.9889	0	0	0	0	0	0	1	0	3	3	0	6061	0	6061
808	55	0	1	3	24.4053	83	53	63	4.08588	1.49988	2.26534	0.69998	4.9959	101.557	0	0	0	0	0	0	1	0	2	1	0	6166	0	6166
809	71	0	1	2	27.1742	126	78	94	5.14614	1.75848	2.94804	0.95965	5.32896	63.3272	1	0	0	0	0	1	1	1	3	1	0	6770	0	6770
810	55	0	0	1	36.6713	116	74	88	4.80996	1.37058	2.78254	1.43383	5.38447	118.176	0	0	0	0	0	1	0	0	3	1	0	6444	0	6444
811	64	0	1	3	21.9388	99	56	70.3333	5.89608	1.60332	3.5842	1.54673	5.38447	89.9124	0	0	0	0	0	0	1	0	2	1	0	6126	0	6126
812	64	0	1	2	20.4333	130	71	90.6667	4.37034	1.34472	1.56712	3.18378	5.66202	101.265	0	0	0	0	0	0	0	0	1	1	0	1837	1	1837
813	64	0	1	2	22.2405	130	63	85.3333	4.37034	1.73262	2.24465	0.85804	4.71835	89.8035	0	0	0	0	0	0	0	0	2	1	0	4477	1	5049
814	71	1	0	1	30.1616	120	69	86	4.18932	1.26714	2.586	0.73385	4.9959	108.24	0	0	0	0	0	0	1	0	3	2	0	6180	0	6180
815	68	1	1	2	23.569	118	71	86.6667	5.3013	0.95682	3.82211	1.14029	5.88406	75.6788	1	0	0	0	0	1	0	0	1	3	1	5550	0	6203
816	57	0	0	2	34.8807	110	73	85.3333	4.0083	1.39644	2.2912	0.69998	4.49631	109.275	1	0	0	0	0	1	1	0	2	2	0	6612	0	6612
817	54	0	1	2	28.1554	125	80	95	6.69774	1.1637	4.94443	1.28706	5.43998	108.702	0	0	0	0	0	0	1	0	3	1	0	5013	1	5013
818	57	1	1	2	23.6403	117	70	85.6667	3.43938	1.21542	1.94467	0.60966	4.94039	81.9412	1	0	0	0	0	1	1	1	2	1	0	5978	0	5978
819	60	0	1	1	28.9244	118	64	82	4.88754	1.06026	3.07217	1.64834	4.9959	78.8455	0	0	0	0	1	0	1	1	2	2	0	6165	0	6165
820	59	1	1	2	28.4005	122	77	92	5.32716	0.85338	3.75487	1.56931	5.43998	91.6507	1	0	0	0	0	1	1	0	2	1	0	5436	0	5436
821	57	0	1	2	22.8509	105	69	81	4.99098	1.1637	2.60152	2.67573	4.60733	100.103	0	0	0	0	0	0	0	0	2	1	0	1509	1	1509
822	70	1	1	3	29.2761	143	78	99.6667	3.85314	1.24128	2.105	1.10642	5.49549	66.5569	1	0	0	0	0	1	1	0	2	1	1	6135	0	6228
823	61	1	1	3	23.1206	111	70	83.6667	4.0083	1.26714	2.49808	0.53063	5.16243	90.406	0	0	0	0	0	1	1	0	2	3	0	6248	0	6248
824	58	1	0	1	25.5603	137	75	95.6667	4.80996	1.8102	2.73599	0.57579	5.10692	107.015	0	0	0	0	0	0	0	0	2	2	0	6556	0	6556
825	64	0	1	2	23.8292	107	57	73.6667	4.96512	2.01708	2.69978	0.54192	5.05141	76.3841	0	0	0	0	0	0	1	0	3	3	0	6230	0	6230
826	64	1	1	1	31.245	128	82	97.3333	6.465	1.0344	4.50998	2.00962	6.60569	93.4686	1	0	0	0	0	1	0	0	2	2	0	6802	0	6802
827	55	1	0	1	39.3205	139	80	99.6667	4.70652	1.06026	2.61703	2.24671	7.82691	77.5117	1	1	0	0	0	1	1	0	2	2	0	6263	0	6263
828	70	1	1	3	30.9624	114	59	77.3333	5.12028	0.67236	3.31525	2.47251	5.99508	60.2083	0	0	0	0	1	0	0	0	3	1	1	3444	0	6293
829	58	0	1	3	34.6236	120	50	73.3333	4.60308	1.70676	2.47222	0.92578	5.60651	69.1885	0	0	0	1	0	1	0	0	3	2	0	6111	0	6111
830	55	1	1	3	24.0214	114	72	86	6.41328	1.26714	4.58239	1.23061	5.66202	73.8944	0	0	0	0	0	0	0	0	3	1	0	6385	0	6385
831	68	1	1	3	30.0822	153	90	111	5.24958	1.11198	3.77039	0.80159	5.05141	75.9575	1	0	0	0	0	1	1	0	2	1	0	5910	0	5910
832	60	1	0	3	27.0555	121	74	89.6667	4.73238	1.31886	3.03079	0.83546	4.60733	74.6998	0	0	0	0	0	0	1	0	3	3	0	6096	0	6096
833	70	1	1	2	26.0601	114	72	86	4.21518	1.37058	2.34809	1.08384	6.21712	74.5082	1	0	0	0	0	1	0	0	2	1	0	5418	1	5956
834	70	0	1	3	24.858	115	56	75.6667	5.45646	1.293	3.29456	1.89672	5.10692	91.5497	0	0	0	0	0	0	1	0	1	1	0	6259	0	6259
835	66	0	1	2	24.4006	122	74	90	5.89608	1.13784	3.62557	2.47251	4.88488	65.6075	0	0	0	0	0	0	1	0	3	2	0	2598	1	5548
836	69	0	1	3	25.4545	151	72	98.3333	6.5943	1.08612	4.5617	2.06607	5.93957	91.9046	1	0	0	0	0	0	0	0	3	3	0	6470	0	6470
837	63	1	1	2	26.8818	104	67	79.3333	5.32716	1.08612	3.56351	1.47899	5.38447	63.0253	0	0	0	0	0	0	1	0	2	1	0	6589	0	6589
838	60	0	1	1	42.081	132	66	88	5.35302	1.34472	3.31008	1.52415	10.3249	92.391	0	1	0	0	0	1	1	1	3	2	0	5998	0	5998
839	55	1	1	2	27.5143	138	74	95.3333	4.08588	0.93096	2.3636	1.72737	5.38447	83.0861	0	0	0	0	0	0	0	0	2	2	0	6348	0	6348
840	60	1	1	1	19.6808	129	79	95.6667	5.4306	1.24128	3.79108	0.86933	5.05141	90.6713	1	0	0	0	0	1	0	0	3	2	0	6494	0	6494
841	64	0	0	1	31.1921	143	74	97	4.5255	1.65504	2.61186	0.5645	5.71753	103.719	1	0	0	0	0	0	0	0	3	3	0	6784	0	6784
842	73	1	1	3	23.2884	147	72	97	4.88754	1.06026	3.02045	1.76124	5.16243	87.9314	1	0	0	0	0	1	1	0	2	1	1	1557	1	5411
843	66	0	1	2	27.791	127	66	86.3333	6.67188	1.73262	4.31345	1.36609	5.49549	88.2631	0	0	0	0	0	0	1	0	3	1	0	6140	0	6140
844	64	1	1	3	22.9383	125	77	93	5.22372	1.34472	3.16009	1.56931	5.60651	88.4742	0	0	1	0	0	1	1	1	2	1	0	6484	0	6484
845	64	0	1	2	22.3959	141	62	88.3333	2.4567	0.98268	1.24128	0.50805	5.66202	89.4232	1	0	1	1	0	1	1	0	1	1	0	4621	1	4621
846	65	1	1	2	25.6729	115	62	79.6667	5.06856	0.74994	2.89115	3.11604	5.10692	87.9798	0	0	0	0	0	0	1	0	2	3	0	6053	0	6053
847	61	1	0	3	31.2874	125	72	89.6667	5.48232	1.13784	3.62557	1.56931	7.43834	52.3423	1	1	0	0	0	1	1	0	2	1	0	5795	0	5795
848	62	0	0	1	23.8751	163	83	109.667	5.5599	1.44816	3.77039	0.74514	6.27263	89.6056	1	0	0	0	0	0	1	0	3	1	0	6125	0	6125
849	56	0	0	1	27.4565	125	77	93	4.96512	1.75848	2.89115	0.68869	5.05141	93.4479	0	0	0	0	0	0	1	0	3	1	0	6707	0	6707
850	59	0	1	1	28.372	125	78	93.6667	6.15468	1.37058	4.27724	1.10642	4.82937	68.692	1	0	0	0	0	1	0	0	2	2	0	6760	0	6760
851	66	1	0	1	21.7049	144	77	99.3333	4.68066	1.6809	2.50325	1.08384	5.05141	6.66958	1	0	0	0	1	1	0	0	2	2	0	947	1	947
852	58	1	0	3	25.6204	142	56	84.6667	4.18932	1.49988	1.9757	1.55802	7.16079	63.1536	1	1	0	0	0	1	0	0	1	1	1	416	1	526
853	59	1	1	2	30.0268	127	64	85	5.9478	0.9051	4.47378	1.2419	5.43998	80.8867	0	0	0	0	0	0	0	0	2	1	0	5865	0	5865
854	70	1	1	3	28.2004	188	69	108.667	5.172	1.11198	3.59971	1.00481	6.49467	74.9353	1	0	0	0	0	1	0	0	3	3	0	6340	0	6340
855	62	1	0	1	31.1448	117	76	89.6667	4.83582	0.9051	3.59971	0.72256	5.88406	109.841	0	0	0	1	0	0	0	0	2	2	0	6293	0	6293
856	55	0	1	3	24.5944	144	85	104.667	5.172	2.22396	1.9033	2.28058	5.10692	95.7435	1	0	0	0	0	0	0	0	3	1	0	6232	0	6232
857	67	1	0	3	34.9812	128	72	90.6667	6.90462	1.4223	4.85134	1.37738	5.27345	79.0076	1	0	0	0	0	1	1	0	1	1	1	4458	1	4469
858	72	1	1	2	27.3079	110	62	78	5.14614	1.24128	3.09803	1.76124	5.43998	65.708	0	0	0	0	0	1	0	1	2	2	0	5071	1	5071
859	57	0	0	3	41.9106	145	75	98.3333	6.28398	0.95682	4.80996	1.129	5.99508	108.9	1	0	0	0	0	0	0	0	3	2	0	6418	0	6418
860	62	1	1	3	32.8528	132	65	87.3333	5.76678	0.93096	3.36697	3.20636	6.49467	70.5114	0	0	0	0	0	0	0	0	2	1	0	6582	0	6582
861	57	0	1	2	28.207	131	68	89	5.4306	1.65504	3.18078	1.29835	5.88406	80.3959	0	0	0	0	0	0	1	0	2	1	0	6361	0	6361
862	54	1	1	3	29.495	132	81	98	4.9134	1.08612	3.16009	1.45641	6.27263	100.697	0	0	0	0	0	0	1	0	3	1	0	6182	0	6182
863	54	0	1	3	35.083	114	65	81.3333	5.14614	1.4223	3.09803	1.36609	5.49549	82.1337	1	0	0	0	0	1	1	0	2	2	0	6155	0	6155
864	70	1	1	3	26.1199	122	91	101.333	6.74946	1.06026	5.03753	1.42254	4.60733	84.547	1	0	0	0	0	1	1	0	2	2	0	6469	0	6469
865	67	0	1	3	24.8416	133	76	95	6.54258	1.4223	4.56688	1.20803	5.10692	87.7139	0	0	0	0	0	0	0	0	3	1	0	6824	0	6824
866	54	0	1	2	26.8952	81	50	60.3333	5.09442	1.99122	2.69461	0.89191	4.82937	96.0579	0	0	0	0	0	0	1	0	2	1	0	6812	0	6812
867	69	0	0	1	36.6498	145	85	105	5.89608	1.37058	3.70832	1.78382	9.21466	85.7959	1	1	0	0	0	1	1	0	3	2	0	6333	0	6333
868	57	0	0	2	20.4542	117	75	89	6.43914	1.44816	4.08588	1.97575	6.05059	93.2099	1	0	0	0	0	1	1	0	2	2	0	6897	0	6897
869	67	1	1	2	23.0539	131	78	95.6667	5.22372	1.06026	3.6566	1.10642	4.88488	68.0851	1	0	1	1	0	1	1	0	2	3	0	5794	1	5794
870	63	0	0	1	28.0102	125	74	91	4.86168	1.13784	3.32042	0.88062	5.05141	61.1653	0	0	0	0	0	0	0	1	2	2	0	5987	0	5987
871	72	0	1	3	27.1143	116	69	84.6667	6.05124	1.70676	3.51696	1.8064	5.43998	90.1996	0	0	0	0	0	1	1	0	2	1	0	3888	1	3888
872	56	1	0	2	17.3734	107	74	85	4.57722	1.4223	2.87563	0.60966	4.82937	108.21	0	0	0	0	0	0	0	0	1	3	0	5983	0	5983
873	56	0	1	1	37.9972	127	73	91	4.16346	1.06026	2.60152	1.09513	7.49385	94.8576	1	1	0	0	0	1	0	0	2	1	0	6304	0	6304
874	68	1	1	2	40.5998	177	92	120.333	3.33594	0.69822	1.34989	2.81121	5.71753	75.9619	1	0	0	0	0	1	1	1	2	1	1	1849	0	5916
875	63	0	1	3	27.8819	136	82	100	6.56844	0.98268	4.41689	2.55154	5.43998	90.6195	0	0	0	0	0	0	1	0	3	1	0	6231	0	6231
876	63	0	1	3	32.1992	120	53	75.3333	5.71506	0.95682	3.82728	2.0322	5.16243	90.6125	0	0	0	0	0	0	0	0	1	1	0	5009	1	5009
877	62	0	0	3	32.2792	138	81	100	4.96512	1.44816	3.2325	0.62095	4.82937	78.2725	1	0	0	0	0	1	0	0	3	2	0	6052	0	6052
878	69	1	1	2	25.2319	118	81	93.3333	4.99098	1.52574	3.21698	0.54192	5.38447	90.6441	0	0	0	0	0	0	1	0	2	1	0	6550	0	6550
879	56	1	1	3	26.8536	126	75	92	4.24104	0.74994	2.52394	2.11123	5.49549	73.8347	0	0	0	0	0	0	1	0	2	2	0	5258	1	5258
880	70	1	1	3	30.2814	127	72	90.3333	4.9134	0.98268	2.88598	2.28058	8.10446	74.7864	1	1	0	0	0	1	1	0	3	3	0	5921	0	5921
881	62	1	1	3	26.8874	138	75	96	4.73238	1.24128	3.07217	0.91449	5.66202	78.9227	0	0	0	0	0	0	1	0	3	1	0	6655	0	6655
882	69	1	0	2	32.4997	127	66	86.3333	5.01684	1.24128	3.32042	0.99352	6.27263	104.99	0	0	0	0	0	0	0	0	3	3	0	6187	0	6187
883	60	1	1	2	22.2726	109	66	80.3333	4.6548	0.80166	3.14975	1.53544	6.05059	64.4858	0	0	0	0	0	0	1	0	2	1	0	6517	0	6517
884	56	1	1	1	30.7236	126	76	92.6667	4.70652	1.06026	3.33077	0.68869	5.43998	82.3185	0	0	0	0	0	0	0	0	3	2	0	5611	1	5611
885	71	1	1	3	23.8884	121	64	83	5.97366	1.06026	3.81176	2.40477	5.32896	94.0283	0	0	1	1	0	1	1	1	2	2	0	645	1	645
886	66	0	1	2	21.0363	121	61	81	4.62894	1.39644	2.8446	0.84675	5.05141	75.2001	0	0	0	0	0	0	0	0	3	1	0	6827	0	6827
887	57	0	0	1	45.0392	114	68	83.3333	6.67188	2.01708	4.16863	1.06126	6.05059	92.954	1	0	0	0	0	1	1	0	2	3	0	6837	0	6837
888	65	0	1	3	24.5028	111	74	86.3333	5.58576	1.34472	3.38766	1.86285	5.10692	75.9348	0	0	0	0	0	1	0	0	3	1	0	2487	1	2487
889	62	0	1	3	22.4747	149	80	103	4.75824	1.37058	1.77917	3.51119	4.94039	77.6794	1	0	0	0	0	0	0	1	1	3	1	5215	0	6022
890	69	1	1	3	24.1168	130	78	95.3333	4.5255	1.5516	2.48256	1.07255	5.551	90.1701	0	0	0	0	0	0	0	0	2	1	0	4424	1	4424
891	57	1	1	3	30.8642	119	73	88.3333	3.41352	1.06026	1.74814	1.32093	8.54854	93.0449	1	1	0	0	0	1	1	1	3	1	0	6279	0	6279
892	65	0	0	3	36.5828	148	76	100	5.19786	0.72408	3.86866	1.32093	6.99426	76.5427	1	1	0	0	0	1	1	0	2	3	1	4848	1	5093
893	60	1	1	2	33.457	132	75	94	4.57722	1.0344	3.08251	1.00481	7.38283	91.2407	1	1	0	0	0	1	1	0	3	2	0	6820	0	6820
894	55	0	1	2	23.3063	115	69	84.3333	5.172	1.62918	2.98942	1.20803	4.32978	101.363	0	0	0	0	0	0	1	0	3	3	0	6065	1	6065
895	67	0	0	2	34.5584	127	84	98.3333	7.42182	1.24128	5.37888	1.74995	5.60651	53.5927	1	0	0	0	0	1	1	0	3	3	0	6188	0	6188
896	70	1	1	3	25.8192	148	71	96.6667	3.82728	1.57746	1.9757	0.59837	5.05141	89.7539	1	0	0	0	0	0	0	0	2	1	0	5977	1	5977
897	64	1	0	3	25.8121	118	72	87.3333	4.68066	2.12052	2.13086	0.93707	4.82937	108.739	1	0	0	0	0	1	0	0	2	2	0	6061	0	6061
898	73	1	1	2	24.1752	109	56	73.6667	3.95658	0.85338	2.62738	1.03868	5.551	88.0824	0	0	0	0	0	0	1	0	3	1	0	3581	1	3581
899	62	0	0	3	21.1409	153	70	97.6667	5.92194	1.8102	3.66178	0.98223	6.21712	89.6884	1	0	0	0	0	0	1	0	3	1	0	6262	0	6262
900	66	1	1	3	30.0215	140	79	99.3333	4.1376	1.13784	2.67392	0.71127	5.88406	87.1095	1	0	0	0	0	1	0	0	3	1	0	6782	0	6782
901	68	0	1	2	21.3937	128	65	86	6.5943	2.3274	3.95658	0.6774	4.82937	74.2587	0	0	0	0	0	0	1	0	3	1	1	6360	0	6643
902	63	0	0	2	25.7679	119	77	91	5.14614	2.0688	2.5498	1.15158	4.88488	111.209	1	0	0	0	0	1	1	0	1	1	0	6657	0	6657
903	71	0	1	2	24.3184	134	66	88.6667	5.45646	1.65504	2.98424	1.78382	5.21794	31.7717	0	0	0	0	0	0	1	1	3	1	0	5553	0	5553
904	67	1	1	3	25.6204	126	57	80	4.29276	0.72408	2.81874	1.63705	5.38447	86.5056	1	0	0	0	0	1	1	0	1	1	0	5481	1	5481
905	55	1	1	3	27.7341	109	66	80.3333	3.95658	1.31886	2.21362	0.92578	5.32896	83.0541	0	0	0	0	0	0	1	0	3	1	0	6510	0	6510
906	56	0	0	1	38.5991	126	68	87.3333	4.44792	1.44816	2.60152	0.86933	6.16161	124.407	1	0	0	0	0	1	1	0	3	3	0	6797	0	6797
907	55	0	1	2	26.5546	137	82	100.333	4.0083	1.52574	2.08949	0.85804	4.60733	81.3639	0	0	0	0	0	0	1	0	2	1	0	6684	0	6684
908	55	0	1	3	24.6933	105	72	83	5.09442	0.98268	3.09286	2.22413	5.32896	95.7711	0	0	0	0	0	1	1	0	2	1	0	5908	0	5908
909	70	0	1	2	30.445	112	68	82.6667	7.96488	1.13784	5.95297	1.90801	6.32814	86.0589	0	0	0	0	0	0	0	0	3	1	0	6593	0	6593
910	57	1	0	1	35.2415	146	91	109.333	4.42206	0.95682	3.00493	1.00481	5.77304	84.9354	1	0	0	1	0	0	1	0	2	1	0	6742	0	6742
911	65	1	0	3	29.5266	140	84	102.667	5.45646	1.65504	3.21698	1.27577	6.49467	80.1681	1	0	0	0	0	1	1	1	2	1	0	5745	0	5745
912	57	0	0	1	29.8846	110	61	77.3333	4.16346	1.06026	2.61186	1.07255	4.94039	109.27	0	0	0	0	0	0	1	0	1	2	0	5176	1	5176
913	61	1	1	3	28.4681	147	75	99	5.76678	1.11198	4.09622	1.21932	5.60651	90.5735	1	0	0	0	0	0	1	0	3	1	0	6690	0	6690
914	67	1	1	3	30.5755	168	88	114.667	5.53404	0.93096	3.72901	1.90801	5.60651	76.0775	1	0	0	0	0	0	1	1	2	2	0	6295	0	6295
915	71	1	1	2	27.3284	127	61	83	5.48232	0.7758	3.63592	2.33703	5.82855	66.3242	0	0	0	0	0	0	0	0	2	2	0	5022	1	5022
916	64	0	1	2	23.096	130	78	95.3333	5.0427	0.9051	3.17044	2.11123	7.43834	76.3209	1	1	0	0	0	1	1	0	3	3	0	5964	0	5964
917	69	1	1	3	29.5266	123	61	81.6667	4.9134	1.99122	2.63772	0.62095	6.16161	85.109	0	0	0	1	0	0	1	0	2	1	0	5249	1	5249
918	64	0	1	1	32.2792	158	65	96	4.60308	0.72408	3.12906	1.63705	5.93957	76.7274	1	0	0	0	0	0	0	0	2	2	1	5509	0	6649
919	63	0	0	2	36.044	126	72	90	4.80996	1.60332	2.69978	1.10642	7.2163	105.043	0	1	0	0	0	0	1	0	3	2	0	4205	1	4205
920	66	0	1	2	25.6023	108	61	76.6667	4.47378	1.08612	2.50325	1.93059	4.49631	88.6607	0	0	0	0	0	0	0	0	3	3	0	5986	0	5986
921	63	1	1	2	18.4894	132	75	94	5.40474	2.09466	3.02562	0.62095	5.99508	89.3255	1	0	0	0	0	1	0	0	2	2	0	5150	0	5150
922	58	1	1	3	26.1199	103	72	82.3333	5.06856	1.31886	3.25836	1.07255	5.05141	81.0987	0	0	0	0	0	1	1	0	3	1	0	6378	0	6378
923	66	1	1	2	24.4297	157	71	99.6667	6.41328	1.0344	4.71686	1.44512	5.27345	97.3409	1	0	0	0	0	0	1	0	1	1	1	5465	1	6630
924	65	1	1	2	27.1614	111	70	83.6667	6.10296	1.08612	4.1376	1.9193	5.27345	77.4326	1	0	0	0	0	1	0	0	3	1	0	6188	0	6188
925	62	0	0	1	40.7293	130	71	90.6667	4.37034	1.11198	2.73082	1.15158	7.16079	68.6255	0	1	0	0	0	0	1	0	3	2	0	5927	0	5927
926	62	0	0	2	36.1248	133	77	95.6667	5.19786	1.293	3.59971	0.66611	5.27345	105.062	1	0	0	0	0	1	0	0	3	3	1	4880	1	4880
927	59	1	1	3	24.1716	127	77	93.6667	5.06856	1.18956	3.56351	0.68869	5.10692	91.4815	1	0	0	0	0	1	1	0	1	1	0	5887	0	5887
928	61	1	1	2	24.8506	118	62	80.6667	8.89584	1.08612	6.43914	2.99185	4.94039	79.8467	0	0	0	0	0	0	0	0	1	1	1	3770	1	6214
929	57	1	1	3	28.2921	107	60	75.6667	4.86168	0.72408	3.18595	2.07736	5.21794	92.7517	1	0	1	1	0	1	1	0	1	1	0	6767	0	6767
930	61	0	1	3	21.2941	101	61	74.3333	4.42206	1.4223	2.52394	1.03868	4.60733	91.3017	0	0	0	0	0	0	1	0	2	1	0	6111	0	6111
931	59	1	1	3	31.2747	125	80	95	4.96512	1.08612	3.1032	1.6935	7.10528	80.6252	0	1	0	0	0	0	1	0	3	3	0	6768	0	6768
932	62	0	0	1	33.7465	139	68	91.6667	4.6548	1.11198	3.27905	0.57579	7.04977	112.575	1	1	0	0	0	1	1	0	3	3	1	2654	1	2661
933	66	0	1	3	35.7283	146	65	92	5.87022	1.26714	4.1738	0.93707	8.49303	94.1007	1	1	0	0	0	0	1	0	2	1	0	6152	1	6152
934	70	0	1	3	30.5123	145	76	99	6.10296	1.00854	3.94624	2.50638	5.27345	85.9495	1	0	0	0	0	0	1	0	3	3	0	3736	1	3736
935	55	1	0	1	28.8359	126	82	96.6667	4.3962	1.18956	2.70496	1.09513	4.88488	85.7553	0	0	0	0	0	0	1	0	3	1	0	4358	1	4358
936	68	0	1	2	27.5388	111	71	84.3333	5.172	1.08612	3.03596	2.29187	4.94039	98.3975	0	0	0	0	0	0	1	0	1	1	0	4767	0	4767
937	55	1	1	3	25.8264	121	74	89.6667	6.02538	1.11198	4.1738	1.61447	5.77304	94.1682	0	0	0	0	0	0	1	0	2	1	0	2331	1	2331
938	73	0	0	2	29.8612	137	71	93	6.02538	1.21542	4.34448	1.0161	5.38447	83.3167	0	0	0	0	0	0	0	0	3	3	0	6419	0	6419
939	54	0	0	3	35.2427	109	61	77	4.68066	0.9051	2.5498	2.67573	9.65874	111.429	1	1	0	0	0	1	0	1	2	1	0	5641	0	5641
940	68	0	1	3	23.1911	114	74	87.3333	5.84436	2.43084	3.01528	0.86933	4.9959	74.5814	0	0	0	0	0	0	1	0	3	1	1	5345	0	6568
941	55	0	1	3	35.3212	118	75	89.3333	3.33594	1.11198	1.8102	0.9032	4.71835	81.3566	0	0	0	0	0	0	1	0	3	2	0	6040	0	6040
942	56	1	1	2	29.2545	115	73	87	6.0771	1.37058	4.27724	0.93707	5.551	93.5603	0	0	0	0	0	0	0	0	3	1	0	4605	1	4605
943	55	0	1	2	34.0596	128	74	92	5.37888	1.31886	2.82391	2.69831	5.43998	95.576	0	0	0	0	0	0	0	0	2	2	0	6551	0	6551
944	70	0	1	2	24.1672	135	75	95	6.12882	2.04294	3.55834	1.15158	5.43998	97.3772	0	0	0	0	0	0	1	0	2	1	0	6056	0	6056
945	71	1	1	3	30.8642	120	66	84	6.10296	0.72408	4.29276	2.3709	5.77304	84.3925	0	0	0	0	0	0	1	0	2	1	1	5581	1	5812
946	57	0	0	3	28.8278	98	62	74	2.94804	1.86192	0.630984	0.99352	5.27345	116.454	1	0	0	0	0	1	0	0	2	2	0	6781	0	6781
947	59	1	1	2	21.4143	139	74	95.6667	4.7841	1.0344	3.25836	1.07255	5.60651	102.422	0	0	0	0	0	0	0	0	3	2	0	6844	0	6844
948	59	1	1	3	29.0918	125	79	94.3333	5.0427	0.87924	3.65143	1.11771	5.21794	80.7887	0	0	0	0	0	0	1	0	2	1	0	5875	0	5875
949	57	1	1	2	27.3489	109	79	89	3.3618	0.87924	1.84123	1.39996	5.10692	93.1292	0	0	0	0	0	0	0	0	3	2	0	6755	0	6755
950	59	0	1	3	31.2137	136	75	95.3333	6.64602	0.95682	4.74272	2.06607	6.88324	98.9862	0	0	0	0	0	0	0	0	3	3	0	6274	0	6274
951	57	0	0	2	37.3265	149	81	103.667	5.97366	1.86192	3.72901	0.83546	7.32732	108.858	1	1	0	0	0	1	0	0	3	3	0	6355	0	6355
952	67	1	1	2	27.2034	181	91	121	4.55136	1.06026	3.12906	0.7903	5.21794	86.3756	1	0	0	0	0	0	1	0	2	1	0	5775	0	5775
953	71	0	1	2	25.5172	109	64	79	5.76678	0.9051	3.85314	2.20155	5.551	72.9488	0	0	0	0	0	0	0	0	2	2	0	5835	1	5835
954	72	0	1	3	30.9804	99	54	69	4.75824	1.39644	2.6222	1.61447	6.05059	89.9383	0	0	0	0	0	0	1	0	2	2	0	6840	0	6840
955	64	0	1	3	26.7094	121	62	81.6667	5.32716	1.73262	2.83943	1.64834	5.82855	90.0024	0	0	0	0	0	0	1	0	1	2	0	3757	1	3757
956	61	1	1	2	39.3355	103	66	78.3333	6.8529	0.9051	4.41172	3.35313	6.43916	71.2283	0	0	0	0	0	0	0	0	3	1	0	2809	1	2809
957	67	0	1	3	20.0639	91	55	67	4.21518	1.75848	1.89295	1.23061	4.77386	93.7013	0	0	0	0	0	0	0	0	2	2	1	4914	0	6015
958	71	1	1	3	27.0337	131	83	99	4.73238	1.52574	2.89115	0.68869	5.77304	74.272	0	0	0	0	0	0	1	0	2	1	0	5020	1	5020
959	65	1	1	2	26.2709	99	60	73	4.75824	0.59478	2.63772	3.33055	6.93875	77.362	0	1	0	0	0	0	1	0	2	2	0	6442	0	6442
960	71	0	1	3	24.4646	150	72	98	5.8185	1.99122	3.5273	0.65482	5.10692	85.4763	1	0	0	0	0	0	0	0	3	3	0	6361	1	6361
961	70	0	0	2	34.1204	179	98	125	4.75824	1.65504	2.6222	1.04997	5.16243	106.246	1	0	0	0	0	1	0	0	2	2	0	5956	0	5956
962	64	0	1	3	26.3925	96	50	65.3333	6.02538	1.88778	3.56868	1.2419	5.88406	76.362	0	0	0	0	0	0	0	0	2	2	0	6141	0	6141
963	75	1	0	1	41.4859	137	81	99.6667	5.66334	1.08612	4.2307	0.75643	5.551	100.023	1	0	0	0	0	1	0	0	2	2	1	1268	1	1268
964	68	0	1	3	29.4601	130	70	90	6.62016	1.86192	3.91003	1.85156	5.49549	57.1465	0	0	0	0	0	0	1	0	3	1	0	6589	0	6589
965	66	1	1	3	31.0681	143	82	102.333	5.22372	1.11198	3.50144	1.33222	6.21712	87.1641	1	0	0	0	0	0	1	1	2	1	0	3423	1	3423
966	65	1	1	3	36.6043	121	64	83	4.0083	0.74994	1.43782	3.97408	9.4367	69.25	0	1	0	0	0	1	1	0	2	2	1	5664	0	5977
967	54	0	0	1	32.532	132	77	95.3333	6.12882	1.24128	4.31862	1.2419	13.3224	72.8979	1	1	0	0	0	1	1	0	3	3	1	1086	1	2774
968	54	0	1	2	25.9233	114	72	86	4.11174	1.83606	1.74296	1.16287	5.05141	95.939	1	0	0	0	0	1	1	0	2	1	0	6381	0	6381
969	57	0	0	1	32.1481	121	66	84.3333	4.6548	1.0344	2.49808	2.44993	7.60487	3.88586	1	1	0	0	0	1	1	1	1	2	1	2388	1	3839
970	70	1	1	3	28.6924	138	68	91.3333	3.98244	0.69822	2.69978	1.27577	6.05059	74.827	0	0	1	1	0	0	1	1	2	2	1	2029	1	2078
971	71	1	1	3	26.1198	133	69	90.3333	4.34448	1.24128	2.60669	1.08384	5.32896	74.3528	1	0	0	0	0	1	0	0	3	2	0	4258	1	4258
972	72	1	1	2	24.8939	123	59	80.3333	5.58576	1.5516	3.65143	0.83546	5.21794	83.4092	0	0	0	0	0	0	0	0	2	1	1	4940	0	6027
973	62	1	1	2	37.9307	113	71	85	5.4306	1.21542	3.68764	1.15158	5.60651	94.7306	0	0	0	0	0	1	0	0	2	1	0	6862	0	6862
974	63	1	1	3	22.6347	102	67	78.6667	5.66334	0.72408	3.95141	2.15639	5.60651	57.3966	0	0	0	0	0	0	1	0	3	1	0	6831	0	6831
975	67	1	0	2	28.6064	119	60	79.6667	6.12882	1.1637	4.54619	0.91449	5.60651	79.1225	0	0	0	0	0	0	0	0	3	2	0	6623	0	6623
976	62	1	1	2	29.0682	145	90	108.333	4.2669	1.00854	1.52057	3.79344	4.94039	100.105	1	0	0	0	0	0	1	0	2	2	1	1052	0	6834
977	62	0	1	2	21.106	144	69	94	4.34448	1.34472	2.30671	1.51286	5.16243	67.1996	1	0	0	0	0	0	0	0	3	3	1	2135	1	2333
978	64	0	1	2	23.0935	139	80	99.6667	3.51696	1.49988	1.774	0.53063	4.77386	76.7037	1	0	0	0	0	1	0	0	3	1	0	6111	0	6111
979	54	0	1	3	24.9918	150	87	108	5.3013	1.70676	3.24284	0.76772	4.94039	108.781	1	0	0	0	0	0	0	0	1	1	0	4747	1	4747
980	62	1	0	3	32.3562	134	90	104.667	6.51672	1.39644	4.68066	0.95965	6.93875	81.6143	1	0	0	0	0	1	0	0	2	1	0	5973	0	5973
981	66	1	1	2	32.4997	152	67	95.3333	4.24104	0.93096	2.86529	0.97094	5.551	76.6624	1	0	0	0	0	1	1	0	2	2	0	6397	0	6397
982	66	0	0	2	49.853	129	75	93	4.47378	2.7153	1.52574	0.50805	5.99508	115.834	1	0	0	0	0	1	1	0	3	2	0	6062	0	6062
983	59	1	1	2	31.4974	105	61	75.6667	5.84436	0.74994	4.29276	1.74995	5.60651	91.7425	0	0	0	0	0	0	1	0	1	2	0	1912	1	1912
984	54	0	0	3	39.7538	135	76	95.6667	3.77556	1.6809	1.73262	0.7903	5.21794	111.732	0	0	0	0	0	0	1	0	3	3	1	5704	1	5888
985	71	1	1	3	28.8257	116	59	78	4.3962	0.74994	2.26016	3.02572	5.27345	84.2455	0	0	0	0	0	0	1	0	2	1	0	5147	1	5147
986	68	0	1	3	21.4768	128	72	90.6667	5.89608	1.57746	3.75487	1.23061	5.10692	98.2911	0	0	0	0	0	0	0	0	2	2	1	4146	0	6266
987	55	0	1	2	34.1414	118	69	85.3333	6.30984	1.9395	3.99278	0.82417	5.10692	81.7002	0	0	0	0	0	0	0	0	3	2	0	5699	0	5699
988	72	1	1	3	24.2587	123	71	88.3333	4.42206	1.13784	2.86529	0.91449	4.82937	83.6141	0	0	0	0	0	0	0	0	2	1	0	6761	0	6761
989	59	1	1	2	22.2786	111	71	84.3333	5.09442	1.0344	3.64626	0.9032	5.21794	97.1732	0	0	0	0	0	0	0	0	1	1	0	6568	0	6568
990	60	1	1	1	41.7397	129	72	91	4.86168	0.85338	2.74116	2.76605	5.32896	101.736	0	0	0	0	0	0	1	0	2	1	0	6854	0	6854
991	69	1	1	2	23.6614	123	73	89.6667	3.98244	1.00854	2.50325	1.02739	5.49549	75.0963	1	0	1	0	0	1	1	0	3	1	0	6077	0	6077
992	56	0	0	2	31.1368	114	71	85.3333	5.01684	1.65504	2.77736	1.27577	10.0473	48.1135	0	1	0	0	0	0	0	0	3	1	0	6014	0	6014
993	60	1	1	2	26.6887	109	59	75.6667	4.31862	1.06026	2.74633	1.11771	4.88488	90.9935	0	0	0	0	1	0	1	0	2	2	1	3133	1	6380
994	54	1	1	3	27.6104	119	73	88.3333	5.19786	1.06026	3.36697	1.68221	6.21712	100.641	0	0	0	1	0	0	0	0	2	2	0	6586	0	6586
995	72	1	1	2	27.5482	145	74	97.6667	4.16346	0.6465	2.37395	2.49509	6.88324	93.2079	1	1	0	0	0	1	1	0	1	1	1	3307	1	6088
996	57	1	1	1	26.4193	106	62	76.6667	4.5255	1.00854	3.12389	0.85804	5.27345	81.7148	0	0	0	0	0	0	0	1	1	1	0	6013	0	6013
997	60	0	0	1	28.2036	143	70	94.3333	4.24104	1.13784	2.35326	1.63705	5.60651	91.0878	1	0	0	0	0	0	1	0	3	1	0	5758	1	5758
998	71	1	1	1	22.5236	118	55	76	5.14614	1.0344	3.42904	1.49028	5.66202	93.8609	0	0	0	0	0	0	0	0	3	3	0	6307	0	6307
999	55	0	0	2	29.3848	130	83	98.6667	7.57698	1.13784	5.21338	2.67573	5.99508	82.0327	0	0	0	0	0	0	0	0	3	3	0	6654	0	6654
1000	68	0	1	2	18.7543	105	51	69	5.50818	1.08612	3.68246	1.61447	5.71753	64.585	0	0	0	0	0	0	0	0	3	3	0	6510	0	6510
1001	57	0	1	2	23.9586	119	64	82.3333	4.86168	1.37058	3.1032	0.84675	5.05141	100.006	0	0	0	0	0	0	0	0	2	2	0	6782	0	6782
1002	55	0	1	2	26.8962	98	57	70.6667	5.12028	1.8102	2.35326	2.08865	4.9959	101.367	1	0	0	0	0	1	0	0	3	3	0	6612	0	6612
1003	72	1	1	3	27.8246	133	58	83	4.99098	0.85338	2.17224	4.2902	9.32568	39.0999	1	1	1	1	0	1	1	1	2	1	0	5008	1	5008
1004	55	0	0	3	33.2605	122	57	78.6667	3.7497	0.95682	1.28783	3.28539	5.93957	110.466	1	0	0	0	0	1	0	0	2	2	0	6399	0	6399
1005	54	0	1	3	32.4103	128	67	87.3333	5.32716	1.34472	3.1963	1.71608	5.05141	102.437	1	0	0	0	0	1	1	0	3	1	0	2857	1	2857
1006	60	1	1	3	33.4798	107	72	83.6667	3.4911	0.6465	1.39127	3.17249	6.32814	53.7575	0	0	0	0	0	0	0	0	3	3	0	6267	0	6267
1007	61	0	1	2	33.5587	138	73	94.6667	5.3013	1.5516	2.90149	1.85156	9.38119	91.6049	1	1	0	0	0	1	1	0	2	1	1	5266	0	6007
1008	65	0	1	2	33.0812	135	59	84.3333	6.43914	1.6809	2.76185	4.35794	6.99426	95.0877	1	1	1	0	0	1	1	1	3	3	1	3000	0	6872
1009	67	0	1	3	22.5986	124	71	88.6667	5.71506	1.75848	3.59971	0.77901	5.43998	88.0102	0	0	0	0	0	0	0	1	3	3	0	5804	1	5804
1010	64	0	1	2	26.4493	138	74	95.3333	5.48232	1.91364	3.09286	1.03868	5.49549	95.6159	0	0	0	0	0	0	0	0	2	1	0	6462	0	6462
1011	68	0	0	2	30.2059	137	73	94.3333	5.24958	1.1637	3.54799	1.17416	10.4914	100.942	1	1	0	0	0	1	1	0	1	3	0	6081	0	6081
1012	62	0	1	1	17.3705	133	97	109	5.37888	1.62918	3.35146	0.86933	5.10692	102.558	1	0	0	0	1	1	1	0	1	2	0	6532	0	6532
1013	66	0	0	3	34.7274	120	59	79.3333	4.70652	1.65504	2.51359	1.17416	4.77386	109.432	1	0	0	0	0	1	1	0	3	3	0	6664	0	6664
1014	72	1	1	3	27.7118	126	63	84	5.32716	1.06026	3.48076	1.71608	5.88406	83.4317	0	0	0	0	0	0	0	0	3	1	0	6057	0	6057
1015	71	0	1	3	33.2467	108	58	74.6667	6.43914	1.47402	4.07036	1.95317	5.16243	72.8154	0	0	0	0	0	0	1	0	2	2	0	6610	0	6610
1016	63	0	1	2	24.024	100	53	68.6667	4.21518	1.91364	1.91364	0.84675	5.49549	96.2399	0	0	0	0	0	1	1	0	2	1	1	1912	1	3117
1017	54	0	1	3	21.3068	94	62	72.6667	5.84436	1.75848	3.57902	1.10642	4.9959	108.455	0	0	0	0	0	0	1	0	3	1	0	6182	0	6182
1018	55	0	1	3	18.99	100	59	72.6667	5.0427	2.1981	2.4567	0.84675	5.27345	81.7175	0	0	0	0	0	0	0	0	3	1	0	6571	0	6571
1019	59	1	1	3	25.2625	138	84	102	4.62894	1.11198	2.72564	1.72737	5.05141	71.984	0	0	0	0	0	0	0	0	2	1	0	6375	0	6375
1020	64	1	1	3	36.3356	131	88	102.333	4.3962	1.1637	2.28602	2.06607	5.93957	62.851	1	1	0	0	0	1	1	0	2	1	0	5400	1	5400
1021	72	1	1	1	25.7943	119	75	89.6667	4.5255	1.34472	2.90666	0.59837	5.88406	89.3727	0	0	0	0	1	0	1	0	2	2	0	3264	1	3264
1022	64	1	1	3	25.4935	114	56	75.3333	5.61162	1.37058	3.40318	1.82898	5.60651	93.8519	0	0	0	0	0	0	1	0	2	1	0	6074	0	6074
1023	55	1	1	2	26.3866	106	62	76.6667	4.49964	0.87924	2.97907	1.39996	5.32896	94.5095	0	0	0	0	0	0	0	1	3	1	0	5884	0	5884
1024	73	0	0	3	27.4077	127	54	78.3333	5.32716	1.70676	3.16009	1.00481	5.551	72.3271	1	0	0	0	0	1	1	0	3	1	0	5089	0	5089
1025	57	1	1	2	29.3118	103	60	74.3333	4.29276	0.85338	2.80322	1.38867	6.21712	93.1591	1	0	0	0	0	1	0	0	2	1	0	6250	0	6250
1026	62	0	0	2	31.6051	145	86	105.667	6.10296	1.1637	4.13243	1.76124	5.82855	111.961	1	0	1	0	0	1	0	0	3	2	0	1183	1	1183
1027	56	0	1	3	25.2225	92	59	70	5.12028	1.1637	3.5273	0.93707	5.10692	70.1485	0	0	0	0	0	1	1	0	2	1	0	6086	0	6086
1028	56	1	1	3	21.7499	121	77	91.6667	4.47378	0.7758	3.32042	0.82417	5.32896	104.249	0	0	0	0	0	0	0	0	3	3	0	6795	0	6795
1029	72	0	1	2	22.6003	134	66	88.6667	5.58576	1.49988	3.67212	0.9032	8.54854	84.5903	0	1	0	0	0	0	1	0	3	2	0	2696	1	2696
1030	66	0	1	3	36.6087	105	61	75.6667	5.6892	1.0344	3.67212	2.1451	6.49467	88.6103	1	0	0	0	0	1	0	1	2	1	0	6358	0	6358
1031	73	0	1	1	28.372	157	75	102.333	6.15468	1.34472	3.80659	2.19026	7.43834	48.9237	1	1	0	1	0	1	1	1	2	2	1	350	1	4116
1032	54	1	1	3	30.1627	102	69	80	5.37888	1.31886	3.55316	1.10642	4.55182	83.5917	1	0	0	0	0	1	0	0	2	2	0	6846	0	6846
1033	59	1	1	2	39.7942	118	71	86.6667	3.6204	0.46548	1.36024	3.91763	5.93957	91.4692	0	0	0	0	0	0	1	0	2	1	0	2968	0	2968
1034	58	0	0	1	31.3078	137	97	110.333	4.11174	0.95682	2.58083	1.25319	6.88324	108.47	1	0	0	0	0	0	1	0	2	3	1	4067	0	5830
1035	63	0	1	2	32.9659	144	78	100	4.62894	1.44816	2.43601	1.62576	5.88406	101.689	1	0	0	0	0	1	0	0	3	3	0	4181	1	4181
1036	73	0	1	2	30.0526	118	61	80	5.09442	1.88778	2.84977	0.77901	5.49549	84.1482	0	0	0	0	0	0	1	0	3	3	0	5197	1	5197
1037	64	0	1	1	24.4681	162	67	98.6667	4.9134	1.11198	1.89295	4.16601	5.27345	101.305	1	0	0	0	0	1	1	0	3	1	0	6609	0	6609
1038	65	0	0	3	26.5779	130	61	84	5.19786	1.08612	3.38766	1.5806	5.38447	87.9026	0	0	0	0	0	1	1	0	3	3	0	6307	0	6307
1039	68	0	1	2	28.7169	156	72	100	5.27544	1.00854	3.4911	1.6935	6.21712	64.4802	1	0	1	0	0	1	1	0	3	2	0	5951	0	5951
1040	55	1	0	2	23.6912	131	91	104.333	6.9822	1.62918	4.86685	1.06126	5.82855	96.1894	1	0	0	0	0	0	0	0	1	2	0	6262	0	6262
1041	56	0	1	2	31.4789	129	77	94.3333	5.24958	1.78434	2.69978	1.67092	5.66202	80.77	0	0	0	0	0	1	1	0	2	1	0	6299	0	6299
1042	56	1	1	2	31.2862	110	63	78.6667	4.29276	0.9051	2.96356	0.92578	5.60651	82.7255	0	0	0	0	0	0	0	0	2	1	0	6357	0	6357
1043	54	0	1	3	34.5953	122	67	85.3333	4.18932	1.39644	2.24982	1.18545	4.9959	96.428	0	0	0	0	0	0	0	0	3	1	0	6869	0	6869
1044	58	0	0	2	26.1858	121	78	92.3333	6.90462	1.73262	4.77376	0.86933	5.99508	108.463	1	0	0	0	0	1	1	1	1	1	0	665	0	665
1045	57	0	0	2	26.8925	139	70	93	2.68944	0.46548	1.33438	1.94188	6.60569	81.0134	0	0	0	0	0	0	1	0	3	3	0	3167	1	3167
1046	55	1	1	3	25.3631	113	67	82.3333	4.96512	1.18956	3.17561	1.30964	4.9959	99.5948	0	0	0	0	0	0	1	0	3	1	0	6575	0	6575
1047	72	1	1	3	19.9568	129	72	91	4.1376	0.95682	2.91184	0.58708	5.82855	88.2837	1	0	1	1	0	1	1	0	1	1	1	3084	1	3340
1048	54	1	1	2	25.9144	107	66	79.6667	5.3013	0.85338	3.53248	1.99833	5.05141	95.1992	0	0	0	0	0	0	0	0	2	1	0	6133	0	6133
1049	63	0	0	3	30.3369	139	73	95	4.21518	1.0344	2.71013	1.02739	5.71753	77.3951	0	0	0	0	0	0	0	0	1	1	0	6500	0	6500
1050	54	0	1	2	23.5883	117	74	88.3333	5.97366	1.86192	3.28939	1.79511	4.9959	81.8434	0	0	0	0	0	1	0	0	3	1	0	6417	0	6417
1051	69	1	1	1	22.6486	108	64	78.6667	5.99952	1.06026	4.48412	0.99352	5.66202	60.5799	0	0	0	0	0	0	1	0	2	2	0	4617	1	4617
1052	70	1	1	1	30.9215	162	82	108.667	4.18932	0.74994	2.26016	2.57412	5.88406	90.0148	1	0	0	0	0	1	1	0	2	2	0	4956	1	4956
1053	64	0	1	2	24.4131	156	90	112	6.80118	1.0344	4.70652	2.31445	5.99508	89.6291	1	0	0	0	0	1	0	0	2	1	0	2611	0	2611
1054	64	1	1	2	26.4193	132	64	86.6667	5.19786	0.82752	3.74453	1.36609	5.551	88.7212	0	0	1	0	0	1	1	0	1	2	1	1792	1	4614
1055	61	1	1	2	25.3904	106	56	72.6667	5.6892	1.18956	4.02899	1.02739	5.27345	71.1781	1	0	0	0	0	1	0	0	2	3	0	4584	1	4584
1056	54	0	0	2	47.1488	116	76	89.3333	3.02562	1.0344	1.75331	0.51934	4.88488	119.064	1	0	0	0	0	1	0	0	3	2	0	6192	0	6192
1057	65	0	1	3	31.3891	130	54	79.3333	5.50818	1.0344	3.05148	3.10475	6.93875	66.1872	1	0	0	0	0	1	0	1	2	1	0	6706	0	6706
1058	57	1	0	1	30.8156	124	94	104	4.11174	1.11198	2.41015	1.28706	6.21712	113.89	1	0	0	0	0	1	0	0	3	2	0	5922	1	5922
1059	64	0	1	3	27.712	132	65	87.3333	4.47378	2.22396	1.98088	0.58708	4.9959	89.5626	0	0	0	0	0	0	0	0	3	1	0	6473	0	6473
1060	63	1	1	3	24.819	115	64	81	3.20664	1.21542	1.67573	0.68869	4.82937	89.2795	0	0	0	0	0	0	1	0	3	1	0	6098	0	6098
1061	55	1	0	2	20.9955	105	65	78.3333	6.95634	1.73262	4.62377	1.30964	5.16243	96.0987	0	0	0	0	0	0	0	0	3	1	0	6370	0	6370
1062	66	1	1	3	23.1238	108	63	78	3.90486	1.13784	2.30671	1.00481	5.10692	86.9479	0	0	0	0	0	0	0	0	1	2	0	2656	1	2656
1063	54	1	1	3	26.3617	125	65	85	4.18932	1.65504	2.34292	0.41773	5.10692	100.608	0	0	0	0	0	0	0	0	2	1	0	6186	0	6186
1064	66	0	0	3	29.1329	132	79	96.6667	4.62894	1.26714	2.82908	1.16287	5.88406	87.5207	1	0	0	0	0	1	0	0	2	3	0	5999	0	5999
1065	61	1	1	2	30.6135	147	70	95.6667	4.68066	0.93096	2.96356	1.71608	6.71671	79.3601	1	0	0	0	0	1	1	1	3	1	0	6385	0	6385
1066	62	0	0	1	26.4996	123	82	95.6667	5.8185	1.88778	3.62557	0.66611	9.82527	105.113	0	1	0	0	0	0	0	0	3	3	0	1574	1	1574
1067	63	1	1	3	25.4638	101	51	67.6667	4.18932	1.24128	2.14638	1.74995	6.1061	94.4917	0	0	1	1	0	1	1	1	2	2	1	5244	0	6140
1068	67	0	0	1	33.0089	140	92	108	4.18932	1.21542	2.50842	1.0161	4.9959	101.768	1	0	0	0	0	1	0	0	2	2	0	4319	1	4319
1069	57	1	1	3	24.8356	109	69	82.3333	5.37888	1.08612	3.44455	1.85156	4.94039	98.2094	0	0	0	0	0	0	1	1	3	1	0	6879	0	6879
1070	60	0	0	1	22.5986	113	73	86.3333	5.22372	1.39644	3.52213	0.66611	4.71835	79.1393	0	0	0	0	0	0	0	0	2	2	0	5870	0	5870
1071	72	1	1	3	35.465	120	57	78	4.0083	0.85338	2.4567	1.52415	11.7681	45.3916	1	1	1	0	0	1	1	0	3	2	1	60	1	2033
1072	60	1	1	2	32.955	124	68	86.6667	3.43938	1.00854	1.85675	1.25319	5.99508	91.1567	1	0	0	0	0	1	1	1	2	1	0	4389	1	4389
1073	61	1	1	2	21.2775	108	67	80.6667	3.46524	1.39644	1.8102	0.5645	5.551	90.1593	0	0	0	0	0	0	1	0	3	1	0	5014	1	5014
1074	61	1	1	3	20.6989	117	73	87.6667	5.50818	1.75848	3.21698	1.16287	5.71753	90.3607	0	0	0	0	0	0	0	0	3	1	0	6778	0	6778
1075	71	0	1	3	19.1784	148	63	91.3333	4.7841	1.62918	2.77736	0.82417	5.88406	90.7516	1	1	0	0	0	1	0	0	3	3	0	5965	0	5965
1076	55	0	1	3	28.3987	152	73	99.3333	6.9822	0.98268	5.19269	1.76124	5.77304	101.611	1	0	0	0	0	0	0	0	1	1	1	5284	0	6239
1077	63	1	1	3	24.6382	116	64	81.3333	4.3962	1.78434	2.32223	0.63224	5.38447	78.5865	0	0	0	0	0	0	0	0	2	1	0	6336	0	6336
1078	59	1	1	3	26.6217	142	69	93.3333	4.31862	1.00854	2.64289	1.45641	5.88406	65.0038	1	0	0	0	0	1	0	1	2	1	0	6315	0	6315
1079	65	1	1	3	28.3108	113	77	89	6.93048	1.0344	5.16683	1.59189	5.60651	77.3412	0	0	0	0	0	0	1	0	2	1	0	6377	0	6377
1080	63	0	1	2	32.6255	141	77	98.3333	5.01684	0.56892	2.39464	4.48213	14.044	77.2317	1	1	0	0	0	1	1	0	3	2	1	1402	1	1634
1081	64	0	1	1	23.9729	106	58	74	5.8185	1.06026	3.43421	2.89024	5.43998	89.5245	0	0	0	0	0	0	0	0	1	1	0	2953	1	2953
1082	61	1	1	3	25.3905	127	75	92.3333	4.73238	1.11198	3.22216	0.86933	5.71753	95.7838	0	0	0	0	0	0	0	0	2	1	0	6405	0	6405
1083	64	1	0	1	42.7807	162	102	122	5.71506	0.85338	4.02899	1.81769	7.16079	90.1291	1	1	0	1	0	1	1	0	2	2	0	3262	1	3262
1084	54	0	1	2	24.8506	102	57	72	7.73214	1.86192	5.38922	1.04997	5.99508	56.1136	0	0	0	0	0	0	1	0	2	1	0	6392	0	6392
1085	55	1	1	3	28.3727	139	83	101.667	5.89608	1.13784	4.09622	1.44512	5.10692	99.7386	0	0	0	0	0	0	1	0	2	1	0	2382	1	2382
1086	69	0	1	3	29.5052	157	71	99.6667	5.53404	0.95682	2.84977	3.77086	10.4359	92.1334	1	1	1	1	1	1	1	0	3	3	0	4821	1	4821
1087	66	0	1	2	27.6762	129	79	95.6667	8.68896	1.8102	4.81513	4.50471	4.38529	65.5877	1	0	0	0	0	1	1	0	3	3	1	3925	1	4468
1088	67	0	0	1	28.9508	156	70	98.6667	4.24104	0.85338	2.77736	1.33222	6.77222	102.059	1	0	0	0	0	1	0	0	3	3	1	5221	0	6841
1089	60	1	1	2	26.4234	128	71	90	4.11174	0.9051	2.04811	2.52896	12.2677	80.1383	1	1	1	1	0	1	1	1	2	1	1	709	1	3496
1090	73	0	1	3	25.0355	128	59	82	4.75824	2.50842	1.774	1.03868	5.27345	95.0504	1	0	0	0	0	1	1	0	3	1	0	6019	0	6019
1091	66	0	1	2	35.1458	128	55	79.3333	5.01684	1.1637	3.53765	0.68869	5.21794	93.9425	0	0	0	0	0	1	1	0	3	3	0	6566	1	6566
1092	56	1	0	2	31.5657	160	92	114.667	7.3701	1.57746	5.172	1.3548	5.99508	121.515	1	0	0	0	0	0	0	0	3	1	0	4665	1	4665
1093	65	1	1	2	30.5164	129	66	87	5.32716	0.67236	3.80659	1.85156	12.7673	77.3486	1	1	1	1	0	1	0	0	3	2	1	2793	0	5900
1094	63	1	1	2	32.1777	139	81	100.333	6.77532	1.70676	4.5617	1.10642	7.49385	89.2959	0	1	0	0	0	0	0	0	2	1	1	3949	0	6747
1095	61	1	1	2	36.2719	143	95	111	5.66334	0.93096	3.8428	1.94188	6.21712	90.1237	1	0	0	0	0	0	0	0	2	1	0	4478	1	4478
1096	71	0	1	3	19.6743	153	71	98.3333	3.93072	1.18956	1.89295	1.85156	4.77386	73.0612	1	0	0	0	0	1	1	1	3	3	0	6467	0	6467
1097	61	0	1	2	29.5001	125	70	88.3333	5.3013	1.91364	2.83426	1.20803	5.43998	67.6532	0	0	0	0	0	0	1	0	3	3	0	6439	0	6439
1098	66	1	1	1	21.7046	145	72	96.3333	4.60308	1.0344	3.13423	0.94836	4.71835	86.9268	1	0	0	0	0	1	1	0	1	2	0	6797	0	6797
1099	67	0	0	3	33.5028	134	65	88	3.77556	1.99122	1.54126	0.53063	5.16243	114.96	1	0	0	0	0	1	0	0	3	3	0	6742	0	6742
1100	68	0	1	2	25.4482	134	62	86	5.97366	1.91364	3.63074	0.93707	4.71835	74.3542	0	0	0	0	0	0	1	0	2	1	0	5618	1	5618
1101	68	0	1	2	30.5655	132	54	80	4.73238	1.49988	2.64289	1.28706	6.16161	50.892	1	0	0	0	0	1	1	0	3	3	0	6372	0	6372
1102	57	1	1	2	30.351	107	71	83	5.35302	1.24128	3.66178	0.98223	5.60651	93.0512	0	0	0	0	0	0	0	0	1	1	0	6552	0	6552
1103	66	0	0	1	44.9327	135	83	100.333	5.32716	1.99122	2.60152	1.60318	12.4898	87.1933	1	1	0	0	0	1	1	0	3	2	0	2156	1	2156
1104	59	0	1	3	22.2705	115	70	85	4.9134	2.99976	1.5154	0.86933	4.94039	92.9768	0	0	0	0	0	0	0	0	2	1	0	6875	0	6875
1105	60	0	1	3	24.376	118	66	83.3333	5.4306	0.93096	3.69798	1.74995	6.93875	104.282	0	0	0	0	0	0	0	0	3	1	0	6848	0	6848
1106	57	0	1	3	46.8762	140	90	106.667	5.01684	0.85338	3.32042	1.84027	6.16161	94.1718	1	0	0	0	0	0	1	0	3	3	1	5195	0	6363
1107	73	0	1	2	20.6995	160	74	102.667	4.96512	1.6809	2.50325	1.70479	4.82937	89.8116	1	0	1	0	0	1	1	1	3	3	0	5055	0	5055
1108	55	0	1	2	26.1491	142	89	106.667	5.06856	1.75848	2.59117	1.56931	5.82855	95.4767	1	0	0	0	0	0	1	0	3	1	0	6532	0	6532
1109	62	0	0	1	30.2196	115	66	82.3333	4.1376	0.87924	2.90149	0.77901	5.21794	78.2048	1	0	0	0	0	1	1	0	2	2	0	6655	0	6655
1110	70	0	0	3	19.5312	149	77	101	6.25812	1.39644	4.32896	1.16287	5.32896	58.1554	1	0	0	0	0	1	0	0	3	2	0	6559	0	6559
1111	63	1	1	2	26.7342	138	84	102	4.86168	1.293	2.97907	1.28706	5.551	78.6955	1	0	0	0	0	1	0	0	3	1	0	6405	0	6405
1112	58	1	1	3	23.906	119	80	93	4.99098	1.293	3.09286	1.32093	5.10692	65.1641	1	0	0	0	0	1	0	1	3	2	0	6083	0	6083
1113	62	0	1	3	22.7538	108	68	81.3333	6.15468	1.5516	3.83762	1.67092	5.32896	96.7562	0	0	0	0	0	0	1	0	3	3	0	6204	0	6204
1114	61	0	1	3	29.9636	149	83	105	4.31862	1.62918	2.31188	0.82417	4.49631	97.5316	1	0	0	0	0	1	0	0	3	3	0	6665	0	6665
1115	58	1	1	2	39.469	165	71	102.333	5.0427	1.39644	3.24802	0.86933	5.32896	103.292	1	0	0	0	0	1	1	0	3	2	1	3029	1	3170
1116	56	0	1	3	31.5644	107	65	79	6.49086	1.18956	4.71169	1.28706	4.9959	70.3073	0	0	0	0	0	0	0	0	2	2	0	6742	0	6742
1117	73	1	0	1	23.9069	102	69	80	5.19786	1.13784	3.38249	1.47899	5.93957	56.4942	1	0	0	0	0	1	1	0	2	2	0	889	1	889
1118	62	0	1	3	27.0192	142	79	100	5.4306	2.04294	2.80322	1.27577	4.49631	96.8282	1	0	0	0	0	0	1	0	3	1	0	6686	0	6686
1119	69	0	1	1	24.7099	105	71	82.3333	5.79264	1.293	3.72901	1.68221	5.71753	73.7388	1	0	0	0	0	1	1	0	3	2	0	6187	0	6187
1120	66	0	1	3	24.578	108	68	81.3333	6.12882	2.14638	2.8808	2.40477	5.77304	75.2489	1	0	0	0	0	1	1	1	3	3	0	6482	0	6482
1121	57	0	1	2	20.8676	102	68	79.3333	5.84436	0.54306	4.98064	0.69998	4.71835	69.8969	0	0	0	0	0	0	0	0	3	3	0	6851	0	6851
1122	59	0	0	3	30.9251	111	78	89	5.99952	1.11198	4.19449	1.51286	5.93957	62.5498	1	0	0	0	0	1	1	0	3	3	1	2780	1	5281
1123	62	1	0	1	31.2851	103	52	69	5.09442	1.24128	3.16526	1.50157	4.82937	61.2905	0	0	0	0	0	0	0	0	2	2	0	6344	0	6344
1124	65	1	0	3	47.1007	165	92	116.333	4.83582	1.08612	2.94804	1.74995	13.3224	101.538	1	1	0	1	0	1	1	0	2	1	1	1335	1	3653
1125	55	0	1	2	29.3149	115	65	81.6667	4.83582	0.9051	3.33594	1.29835	4.82937	95.3885	0	0	0	0	0	0	1	0	3	1	0	6196	0	6196
1126	69	1	1	3	28.9399	145	76	99	5.48232	1.24128	3.60488	1.38867	5.43998	75.4084	1	0	0	0	0	0	1	0	2	1	0	5945	0	5945
1127	58	1	1	2	28.0231	124	78	93.3333	5.24958	0.9051	3.68764	1.43383	4.9959	97.9265	0	0	0	0	0	0	1	0	3	1	0	6838	0	6838
1128	73	0	1	3	19.7088	117	68	84.3333	5.14614	1.78434	3.05665	0.66611	4.82937	89.6864	0	0	0	0	0	0	0	0	3	1	0	3063	1	3063
1129	68	0	1	1	25.8554	134	74	94	4.83582	1.70676	2.63772	1.07255	5.66202	50.9391	1	0	0	0	0	1	1	0	2	1	0	6041	0	6041
1130	61	0	1	2	33.4622	118	63	81.3333	4.37034	1.0344	2.80322	1.16287	5.27345	67.9846	0	0	0	0	0	0	0	0	3	3	0	6615	0	6615
1131	69	0	1	2	24.0832	103	64	77	5.09442	1.39644	3.24284	0.99352	5.66202	86.85	0	0	0	0	0	0	0	0	3	1	0	6796	0	6796
1132	61	1	1	1	24.4131	129	70	89.6667	5.06856	1.47402	3.17561	0.91449	5.99508	95.7121	0	0	0	0	0	0	1	0	1	1	0	6634	0	6634
1133	57	1	0	2	37.7739	122	82	95.3333	4.44792	1.1637	2.93252	0.76772	5.551	76.0825	0	0	0	0	0	0	0	0	2	1	0	6285	0	6285
1134	71	1	0	1	30.0268	137	92	107	5.63748	2.01708	3.13423	1.06126	12.9338	85.8213	1	1	0	0	0	1	0	0	3	2	0	5626	1	5626
1135	70	0	1	1	55.0426	125	57	79.6667	4.5255	1.0344	2.95321	1.17416	15.0987	86.2713	0	1	0	0	0	0	0	0	3	3	1	2308	1	3140
1136	58	1	1	1	30.2428	117	69	85	4.34448	0.9051	3.09803	0.74514	10.0473	110.034	0	1	0	0	1	0	1	0	1	1	0	6781	0	6781
1137	72	0	1	2	25.5682	132	52	78.6667	5.32716	0.87924	3.34628	2.40477	6.27263	84.4923	0	0	0	0	0	0	1	1	1	1	0	5184	1	5709
1138	65	1	1	1	27.5394	135	74	94.3333	5.32716	1.1637	2.88598	2.78863	5.32896	92.9209	1	0	1	0	0	1	1	0	2	1	0	6447	0	6447
1139	62	0	1	2	22.2198	120	76	90.6667	5.19786	2.7153	2.1619	0.69998	5.38447	110.167	0	0	0	0	0	0	0	0	3	1	0	6596	0	6596
1140	69	0	1	2	21.2941	141	47	78.3333	5.71506	1.31886	3.83762	1.21932	4.66284	63.9713	1	0	0	0	0	1	1	0	3	3	1	4489	0	5984
1141	58	1	1	2	29.7904	119	63	81.6667	6.465	1.49988	4.45309	1.11771	5.82855	92.3588	0	0	0	0	0	0	0	0	2	1	0	6046	0	6046
1142	66	0	1	2	31.0681	118	81	93.3333	5.9478	0.82752	3.70315	3.09346	5.551	88.4212	0	0	0	0	0	0	0	0	3	2	0	6519	0	6519
1143	70	1	1	2	32.7265	154	62	92.6667	5.37888	1.11198	3.42386	1.84027	6.60569	49.807	1	0	0	0	0	1	1	0	2	1	0	4773	1	5354
1144	53	0	0	3	24.8068	108	74	85.3333	5.8185	1.39644	3.95658	1.0161	5.43998	73.1516	0	0	0	0	0	1	1	0	3	2	0	6701	0	6701
1145	66	0	1	2	30.0261	112	53	72.6667	4.73238	0.67236	2.89632	2.54025	5.82855	65.6737	1	0	0	0	1	1	0	0	1	2	1	3724	1	4719
1146	58	0	1	3	24.9918	94	57	69.3333	5.53404	1.5516	3.25836	1.5806	4.94039	93.5574	0	0	0	0	0	0	0	0	2	1	0	5969	0	5969
1147	60	1	1	1	25.2112	130	77	94.6667	6.54258	0.9051	4.6186	2.22413	5.10692	90.8598	0	0	0	1	0	0	0	0	2	2	0	6683	0	6683
1148	61	0	1	3	21.5377	129	81	97	5.9478	1.8102	3.76522	0.81288	4.60733	97.6429	1	0	0	0	0	1	1	0	3	1	0	6512	0	6512
1149	70	0	1	2	33.8662	182	67	105.333	5.35302	1.18956	3.09803	2.32574	5.32896	85.9298	1	1	1	1	0	1	1	1	2	1	0	6595	0	6595
1150	60	0	1	2	27.8389	105	65	78.3333	5.0427	1.44816	2.76185	1.81769	4.82937	92.3047	0	0	0	0	0	1	0	0	3	3	0	6769	0	6769
1151	60	0	1	2	31.9583	127	81	96.3333	5.84436	1.37058	3.44455	2.24671	4.66284	92.1152	0	0	0	0	0	0	0	0	2	1	0	6707	0	6707
1152	58	1	0	2	28.6575	124	72	89.3333	5.40474	1.08612	3.40318	1.99833	10.1583	106.96	0	1	0	0	0	0	1	0	2	1	0	6476	0	6476
1153	64	0	1	2	27.2173	125	81	95.6667	6.05124	1.60332	4.10657	0.74514	5.21794	76.6742	1	0	0	0	0	1	0	0	3	1	0	6221	0	6221
1154	72	0	1	2	32.7919	118	70	86	6.69774	1.24128	4.69618	1.65963	5.38447	84.8894	0	0	0	0	0	0	1	0	3	1	0	6060	0	6060
1155	71	0	0	1	28.578	123	73	89.6667	6.15468	1.65504	3.97727	1.14029	4.71835	84.6484	0	0	0	0	0	0	1	0	3	3	0	6617	0	6617
1156	62	0	1	3	27.8862	118	66	83.3333	5.45646	2.48256	2.1619	1.77253	5.10692	67.54	0	0	0	0	0	0	1	0	3	1	0	6454	0	6454
1157	56	1	0	3	28.7313	120	76	90.6667	3.95658	1.00854	2.39464	1.20803	8.3265	77.018	1	1	0	0	0	1	0	1	2	1	0	6435	0	6435
1158	59	0	1	3	26.1532	112	67	82	5.0427	1.57746	2.95838	1.10642	4.94039	105.087	0	0	0	0	0	0	0	0	3	3	0	6326	0	6326
1159	59	1	1	2	31.0045	115	68	83.6667	3.98244	0.7758	2.38429	1.79511	5.16243	58.77	0	0	0	0	0	0	0	0	1	2	0	6736	0	6736
1160	72	0	1	2	28.2282	144	78	100	4.21518	1.75848	1.63435	1.79511	4.77386	85.0644	1	0	0	0	0	1	0	0	2	1	0	5949	0	5949
1161	66	0	1	3	25.2516	117	59	78.3333	5.99952	1.31886	3.92038	1.65963	4.49631	88.238	0	0	0	0	0	0	0	0	1	1	0	4737	1	4737
1162	68	1	1	3	26.1101	124	86	98.6667	5.9478	1.52574	4.00313	0.91449	6.21712	91.2815	1	0	0	0	0	1	1	0	2	1	0	6862	0	6862
1163	71	0	1	3	19.7011	141	77	98.3333	4.9134	2.22396	2.17741	1.11771	4.60733	72.7581	1	0	0	0	0	0	1	0	2	1	0	5980	0	5980
1164	56	0	0	3	29.2848	119	71	87	4.99098	1.08612	3.18078	1.5806	6.43916	123.838	1	0	0	0	0	1	0	0	2	2	0	6090	0	6090
1165	60	0	1	2	24.5833	112	78	89.3333	5.66334	1.08612	3.71867	1.87414	5.43998	92.3206	0	0	0	0	0	0	1	1	3	3	0	4755	1	5521
1166	59	0	1	2	21.1293	123	52	75.6667	4.7841	1.91364	2.27051	1.30964	5.27345	68.5985	0	0	0	0	0	0	1	0	3	3	0	6038	0	6038
1167	64	1	1	1	33.1181	116	60	78.6667	4.75824	0.95682	2.77736	2.23542	5.60651	78.2304	0	0	0	0	0	0	1	0	3	2	0	6211	0	6211
1168	75	0	1	3	33.5408	121	64	83	5.24958	1.06026	3.22216	2.11123	5.32896	48.4678	0	0	0	0	0	0	1	0	3	3	1	4559	0	5892
1169	59	1	1	2	24.0473	100	68	78.6667	5.89608	1.47402	4.03416	0.84675	5.551	96.7905	0	0	0	0	0	0	1	0	2	1	0	6453	0	6453
1170	65	1	1	3	36.3514	121	65	83.6667	4.29276	0.6465	2.33257	2.86766	7.93793	87.5642	0	1	0	0	0	1	0	0	2	1	0	5350	1	5350
1171	73	0	0	1	28.9474	128	73	91.3333	4.62894	1.34472	2.8084	1.03868	4.82937	97.8247	1	0	0	0	0	1	1	0	3	3	1	6625	0	6839
1172	55	1	1	2	29.9132	101	63	75.6667	5.48232	1.08612	3.48593	1.98704	5.49549	99.4165	0	0	0	0	0	0	0	0	2	1	0	6799	0	6799
1173	58	1	1	3	25.6489	114	72	86	4.96512	1.18956	3.01528	1.65963	5.10692	97.6299	1	0	0	0	0	1	0	0	3	2	0	5902	0	5902
1174	61	0	1	3	23.03	114	72	86	4.7841	2.35326	1.47402	2.08865	5.05141	68.0214	0	0	0	0	0	0	1	0	2	1	0	6046	0	6046
1175	59	1	1	3	33.4798	140	95	110	5.4306	0.67236	3.50662	2.73218	7.71589	80.6658	1	1	0	0	0	1	0	0	3	3	0	5499	1	5499
1176	68	1	0	2	29.6366	136	81	99.3333	6.56844	0.95682	4.64963	2.09994	7.82691	105.505	1	1	1	1	0	1	1	0	2	2	0	5125	1	5125
1177	62	0	1	2	32.3527	111	59	76.3333	5.48232	1.00854	3.14458	2.90153	5.551	77.5289	0	0	0	0	0	0	1	0	3	2	0	6410	0	6410
1178	58	0	1	2	22.8343	117	73	87.6667	4.75824	1.47402	2.90666	0.82417	4.60733	99.5433	0	0	0	0	0	0	0	0	2	1	0	6728	0	6728
1179	73	0	1	3	23.913	129	64	85.6667	4.11174	1.1637	2.57566	0.81288	4.77386	89.7189	0	0	0	0	0	0	0	0	1	2	0	6810	0	6810
1180	58	1	1	2	22.7812	125	81	95.6667	5.14614	0.72408	2.47739	4.24504	5.88406	97.5949	0	0	0	0	0	0	1	0	3	3	0	5045	0	5045
1181	70	1	1	1	27.2173	140	88	105.333	5.9478	0.80166	3.8428	2.84508	7.54936	49.9452	1	1	0	0	0	0	1	0	3	2	1	4213	1	5033
1182	66	1	1	3	24.003	129	66	87	5.79264	1.4223	3.59454	1.6935	5.32896	76.7747	1	0	0	0	0	1	0	0	2	1	0	6091	0	6091
1183	59	1	0	2	25.9666	119	71	87	4.47378	1.57746	2.42567	1.02739	5.93957	93.863	0	0	0	0	0	0	1	0	1	1	0	6612	0	6612
1184	68	1	1	2	27.0004	131	67	88.3333	5.32716	1.4223	3.32042	1.27577	6.21712	75.829	0	0	0	0	0	0	0	0	3	3	0	6015	0	6015
1185	54	1	1	2	27.0416	140	74	96	5.87022	0.6465	3.37214	4.04182	6.38365	100.204	1	0	0	0	0	1	0	0	3	3	0	6229	0	6229
1186	59	0	1	3	29.6355	127	77	93.6667	5.172	1.34472	3.12906	1.52415	4.88488	98.7009	1	0	0	0	0	1	0	0	3	3	0	6236	0	6236
1187	56	1	1	3	26.8953	111	71	84.3333	5.71506	1.26714	3.92038	1.15158	5.66202	93.4969	0	0	0	0	0	0	0	0	2	1	0	6466	0	6466
1188	70	1	1	2	24.4718	124	78	93.3333	4.80996	0.87924	2.6222	2.85637	5.77304	66.548	1	0	0	0	0	1	1	0	2	1	1	2325	1	5780
1189	56	1	1	2	28.7274	105	60	75	5.0427	0.6465	3.70832	1.50157	12.3787	111.465	1	1	0	0	0	1	0	0	1	1	1	4453	0	6466
1190	60	1	1	2	37.6432	135	89	104.333	4.08588	0.9051	2.68427	1.08384	6.16161	91.2125	1	0	0	0	0	1	1	0	3	1	1	3220	0	6139
1191	65	1	1	1	25.1059	120	60	80	4.0083	0.98268	2.56014	1.0161	5.05141	77.3087	0	0	0	0	0	0	1	1	2	1	1	5164	1	5167
1192	73	1	1	1	30.3975	124	62	82.6667	6.18054	2.17224	3.62557	0.83546	6.49467	73.3811	1	0	0	0	0	1	0	0	2	1	1	1112	1	5607
1193	59	0	0	2	26.1754	143	74	97	3.93072	1.91364	1.74296	0.59837	4.66284	91.6532	1	0	0	0	0	0	1	0	3	2	0	6250	0	6250
1194	69	1	1	2	27.8099	153	80	104.333	4.93926	1.49988	2.99459	0.97094	6.27263	95.1252	1	0	0	0	0	0	1	0	2	2	1	5681	1	5685
1195	55	1	1	3	41.3099	129	75	93	4.18932	0.85338	2.59634	1.61447	5.32896	99.9558	0	0	0	0	0	0	1	0	2	1	0	5994	0	5994
1196	67	0	0	3	27.5388	119	61	80.3333	4.9134	0.95682	3.19112	1.67092	4.94039	86.9487	0	0	0	0	0	0	1	0	2	1	0	6005	0	6005
1197	56	0	1	1	22.6892	93	61	71.6667	3.51696	1.60332	1.22576	1.50157	4.82937	70.5126	0	0	0	0	0	1	1	0	1	1	1	832	1	1425
1198	68	0	1	3	30.8949	155	92	113	4.68066	1.44816	2.64806	1.27577	4.94039	87.1464	1	0	0	0	0	0	0	0	3	1	0	6783	0	6783
1199	54	1	0	3	33.5643	151	100	117	5.01684	1.31886	3.06182	1.38867	5.10692	77.6685	1	0	0	0	0	0	0	0	2	2	0	6441	0	6441
1200	63	1	1	2	23.7132	166	70	102	6.05124	1.60332	3.879	1.2419	5.60651	63.1091	1	0	0	0	0	1	0	0	3	2	0	6383	0	6383
1201	62	0	1	2	37.2409	159	79	105.667	3.56868	0.80166	1.83606	2.0322	7.04977	67.1528	1	1	0	0	0	1	0	0	3	2	0	6844	0	6844
1202	64	1	1	3	29.5297	155	82	106.333	4.31862	1.11198	2.8446	0.7903	6.05059	99.0844	1	1	0	0	0	1	0	0	2	1	0	4058	1	4058
1203	64	0	1	3	24.1224	134	70	91.3333	5.84436	0.85338	3.86866	2.44993	4.88488	76.5592	0	0	0	0	0	0	1	0	1	2	0	2202	1	2202
1204	70	0	1	2	20.5169	177	64	101.667	4.99098	1.70676	2.78771	1.08384	5.551	86.263	1	0	0	0	0	0	0	0	3	2	0	6466	0	6466
1205	60	1	1	3	32.4224	108	70	82.6667	4.9134	0.9051	3.50662	1.09513	5.49549	96.0726	0	0	0	0	0	0	1	0	3	2	0	6351	0	6351
1206	61	0	1	2	26.3795	120	80	93.3333	7.03392	1.00854	4.73238	2.8225	5.16243	77.9208	0	0	0	0	0	0	0	0	3	1	0	1207	1	1207
1207	68	1	1	2	23.5078	162	72	102	4.47378	1.08612	3.11354	0.59837	4.60733	91.2515	1	0	0	0	0	0	0	0	3	2	0	6004	0	6004
1208	63	0	0	3	31.2815	120	66	84	6.15468	2.30154	3.5273	0.71127	5.21794	118.571	0	0	0	0	0	0	1	0	2	2	0	6743	0	6743
1209	54	0	1	3	25.9623	119	72	87.6667	5.19786	1.21542	3.40318	1.26448	5.93957	102.606	0	0	0	0	0	0	0	0	2	1	0	6354	0	6354
1210	73	0	1	2	25.114	108	54	72	5.48232	0.9051	3.43421	2.49509	6.05059	71.8522	0	0	0	0	0	0	0	0	1	3	0	5889	0	5889
1211	54	1	1	3	24.4297	116	62	80	5.48232	1.08612	3.81176	1.27577	4.94039	100.114	0	0	0	0	0	0	0	0	3	1	0	6476	0	6476
1212	57	1	1	2	32.7029	172	83	112.667	4.37034	1.21542	2.67392	1.04997	5.71753	92.7705	1	0	1	0	0	1	1	0	2	1	1	770	0	6425
1213	54	1	1	3	32.4484	145	86	105.667	5.32716	0.80166	3.34111	2.58541	5.43998	100.32	1	0	0	0	0	1	1	0	2	2	0	6228	0	6228
1214	62	0	0	3	26.6667	137	79	98.3333	5.58576	2.30154	2.96356	0.69998	5.71753	89.9304	0	0	0	0	0	0	0	0	3	2	0	6419	0	6419
1215	67	0	1	2	32.4929	144	46	78.6667	3.51696	0.9051	1.99639	1.34351	5.551	51.1877	1	0	0	0	0	1	1	0	3	3	0	4783	1	4783
1216	65	1	1	2	25.113	116	71	86	4.08588	0.6465	2.74116	1.52415	8.04895	77.6148	1	1	1	1	0	1	1	0	2	1	1	1292	1	5918
1217	55	1	1	2	29.8248	129	80	96.3333	5.92194	1.4223	3.68246	1.78382	5.60651	99.6753	0	0	0	0	0	0	0	0	2	2	0	6081	0	6081
1218	57	0	1	2	23.7082	112	72	85.3333	4.9134	1.65504	2.50842	1.63705	6.27263	80.2555	1	0	0	0	0	1	0	0	3	2	0	5922	0	5922
1219	63	0	1	2	23.7803	98	58	71.3333	4.44792	1.9395	2.08432	0.92578	5.16243	90.1272	0	0	0	0	0	0	1	0	3	2	0	6041	0	6041
1220	69	1	1	3	35.4316	110	66	80.6667	6.02538	0.93096	4.28242	1.77253	6.16161	75.5129	0	0	0	0	0	0	1	0	3	3	1	2482	1	3800
1221	60	0	1	2	30.1616	118	78	91.3333	5.32716	1.31886	3.13423	1.90801	5.71753	92.3146	0	0	0	0	0	0	0	0	2	1	0	5915	0	5915
1222	58	0	0	2	32.0905	100	61	74	5.24958	2.1981	2.68944	0.7903	5.05141	115.752	0	0	0	0	0	0	1	0	3	2	0	6848	0	6848
1223	62	1	1	1	27.8771	124	73	90	6.10296	0.72408	3.75487	3.54506	4.9959	94.9785	0	0	1	1	0	0	1	0	3	2	0	6568	0	6568
1224	59	1	1	2	26.1233	99	67	77.6667	3.46524	0.69822	2.0688	1.52415	5.21794	102.281	0	0	0	0	0	0	1	0	3	2	0	6069	0	6069
1225	60	1	1	1	29.3797	122	71	88	4.44792	1.24128	2.75668	0.98223	5.32896	90.6598	0	0	1	1	0	0	0	0	2	2	0	6658	0	6658
1226	57	0	0	1	24.024	136	75	95.3333	4.9134	1.99122	2.59117	0.72256	4.77386	116.584	0	0	0	0	0	0	0	0	2	3	0	4119	1	4119
1227	70	1	1	2	34.3237	109	77	87.6667	5.06856	1.24128	3.29974	1.15158	5.38447	74.6339	0	0	0	0	0	0	1	0	1	1	1	2743	0	6734
1228	60	1	1	3	26.107	119	81	93.6667	4.60308	1.18956	2.97907	0.94836	5.10692	90.8044	0	0	0	0	0	0	0	0	3	1	0	5930	0	5930
1229	72	0	1	3	24.1994	120	58	78.6667	4.73238	1.31886	2.79288	1.3548	4.60733	55.2776	1	0	0	0	0	1	1	0	1	1	0	2230	1	2230
1230	64	1	1	2	23.5182	131	73	92.3333	5.40474	1.34472	3.46524	1.29835	5.66202	88.4331	0	0	0	0	0	0	0	0	1	1	1	3640	0	6405
1231	64	0	1	1	33.0187	147	50	82.3333	5.58576	1.21542	3.55834	1.77253	6.21712	89.3965	1	0	0	0	0	0	0	1	3	1	0	3063	1	3063
1232	70	1	1	1	21.3759	130	78	95.3333	3.56868	1.31886	1.5154	1.60318	5.05141	74.5806	0	0	0	0	0	0	0	0	2	2	0	6762	0	6762
1233	63	1	1	1	30.5751	160	86	110.667	5.74092	0.9051	3.99278	1.84027	6.38365	70.0367	1	0	1	0	0	0	1	1	3	3	0	6211	0	6211
1234	54	1	0	3	26.3316	126	94	104.667	4.60308	2.48256	1.9033	0.47418	4.94039	96.6384	1	0	0	0	0	0	0	0	2	1	0	6454	0	6454
1235	54	0	1	3	27.5441	94	37	56	5.37888	0.82752	4.01864	1.16287	4.4408	62.9351	0	0	0	0	0	0	0	0	2	3	0	5881	0	5881
1236	65	0	1	3	19.648	129	59	82.3333	5.35302	2.30154	2.3274	1.5806	5.10692	89.3306	0	0	0	0	0	0	1	0	3	1	0	6691	0	6691
1237	63	0	0	1	20.21	116	74	88	3.31008	1.44816	1.4223	0.95965	5.10692	104.678	1	0	0	0	0	1	1	0	1	3	0	6808	0	6808
1238	58	1	1	2	36.1269	125	73	90.3333	4.96512	0.7758	2.6791	3.29668	6.82773	92.3256	1	0	0	0	0	1	0	0	2	1	0	6846	0	6846
1239	67	0	1	1	28.3904	117	66	83	4.6548	1.24128	2.99976	0.9032	5.10692	65.2328	0	0	0	0	0	0	1	0	3	3	0	6085	0	6085
1240	62	0	0	1	27.8852	132	82	98.6667	4.68066	1.37058	2.72047	1.28706	5.66202	118.956	1	0	0	1	1	1	1	0	2	1	0	6459	0	6459
1241	62	1	1	2	25.9611	138	70	92.6667	4.49964	0.72408	2.65841	2.43864	5.77304	78.9678	0	0	0	0	0	0	1	0	3	3	0	6761	0	6761
1242	65	0	1	2	35.1087	111	59	76.3333	6.2064	1.75848	3.83762	1.33222	5.60651	88.9673	0	0	0	0	0	0	1	0	3	2	0	6313	0	6313
1243	61	1	1	2	25.5149	102	61	74.6667	5.53404	0.74994	3.69798	2.3709	5.49549	79.6969	0	0	0	0	0	0	1	0	1	3	1	4758	1	4764
1244	59	1	1	2	28.4792	103	71	81.6667	4.99098	0.93096	2.60669	3.17249	6.16161	96.8073	0	0	0	0	0	0	1	0	1	1	0	6287	0	6287
1245	68	1	1	2	34.3715	116	74	88	5.53404	1.08612	3.61006	1.82898	6.27263	96.1319	0	0	0	0	0	0	1	0	2	2	0	1025	1	1025
1246	59	1	1	3	31.5494	113	71	85	5.06856	1.13784	3.41352	1.129	5.21794	72.0778	0	0	0	0	0	0	0	0	3	1	0	6708	0	6708
1247	55	1	1	3	29.484	123	84	97	6.38742	1.11198	4.2669	2.20155	5.49549	83.1853	0	0	0	0	0	0	1	0	3	1	0	5999	0	5999
1248	66	1	1	2	29.8881	109	63	78.3333	4.49964	0.62064	2.61703	2.75476	6.88324	68.4378	0	0	0	0	0	0	1	0	2	1	0	3314	1	3314
1249	67	0	1	1	32.0039	136	64	88	6.28398	0.93096	4.48412	1.89672	11.7126	98.959	1	1	0	0	0	1	0	0	3	2	0	6608	0	6608
1250	66	1	1	1	33.3411	146	64	91.3333	4.11174	0.95682	2.60669	1.19674	5.77304	87.4774	1	0	0	0	0	0	0	0	3	3	1	3013	0	5990
1251	56	0	1	3	21.3912	104	60	74.6667	5.24958	1.6809	2.9377	1.37738	5.21794	94.6675	0	0	0	0	0	0	1	0	2	1	0	6672	0	6672
1252	68	1	1	1	25.6434	102	57	72	5.97366	0.85338	4.24104	1.9193	8.65956	96.3983	0	1	0	0	0	0	0	0	1	2	1	3185	1	6196
1253	64	1	1	2	24.1224	159	77	104.333	6.74946	2.1981	4.27724	0.59837	5.60651	93.7171	1	0	0	0	0	0	0	0	3	1	0	6566	0	6566
1254	70	0	1	2	38.0527	141	64	89.6667	6.36156	0.80166	4.20484	2.95798	7.82691	91.7855	1	1	0	0	0	1	0	0	3	2	0	6039	0	6039
1255	63	1	1	3	27.6919	132	80	97.3333	5.0427	0.82752	3.54282	1.4677	5.60651	94.3082	0	0	0	0	0	0	1	0	3	1	0	5951	0	5951
1256	60	1	1	3	22.9539	108	60	76	4.42206	1.65504	2.44118	0.71127	5.38447	90.8825	0	0	0	0	0	0	0	0	1	1	0	932	1	932
1257	59	0	0	3	45.857	131	73	92.3333	4.29276	1.11198	2.82391	0.77901	8.10446	107.512	1	1	0	0	1	1	1	0	2	2	0	6813	0	6813
1258	72	0	1	1	30.3017	118	63	81.3333	4.86168	1.24128	2.66358	2.08865	5.551	55.4694	0	0	0	1	0	1	1	1	3	3	1	5685	0	6616
1259	68	0	1	2	29.1263	149	67	94.3333	4.86168	1.47402	2.49808	1.94188	5.66202	92.5307	1	0	0	0	0	1	1	1	3	1	0	6658	0	6658
1260	61	1	1	3	25.3803	97	60	72.3333	4.24104	1.00854	2.81874	0.9032	5.88406	63.7839	0	0	0	0	0	1	0	0	2	1	0	6708	0	6708
1261	60	0	0	2	34.7274	150	78	102	5.37888	1.39644	3.48076	1.09513	6.38365	113.623	1	0	0	0	0	0	0	0	3	3	0	6469	0	6469
1262	59	1	1	2	29.5076	110	72	84.6667	4.08588	0.80166	2.46187	1.79511	5.77304	72.2609	0	0	0	0	0	0	0	0	2	1	0	5612	1	5612
1263	64	1	0	3	24.6525	170	89	116	5.27544	1.24128	3.46007	1.25319	5.88406	90.2226	1	0	1	0	0	1	0	1	2	1	1	884	1	4637
1264	55	0	1	2	23.4912	96	68	77.3333	4.73238	1.293	2.8808	1.21932	5.21794	95.7527	0	0	0	0	0	0	1	0	3	3	0	6530	0	6530
1265	54	1	0	3	31.0341	114	62	79.3333	6.49086	0.98268	4.55653	2.07736	6.60569	109.602	0	0	0	0	0	0	1	0	2	1	0	6343	0	6343
1266	62	0	1	2	24.3748	141	63	89	2.87046	0.6465	1.13784	2.3709	5.21794	91.186	1	0	0	0	0	1	0	0	2	1	0	6637	0	6637
1267	65	1	1	3	30.6765	107	71	83	4.73238	1.11198	2.69978	2.00962	5.27345	92.6984	0	0	0	0	0	0	0	0	2	2	0	6041	0	6041
1268	61	1	1	3	24.622	117	74	88.3333	5.61162	1.13784	3.83245	1.39996	5.27345	90.1012	0	0	0	0	0	0	0	0	3	2	0	3414	1	3414
1269	55	1	1	3	30.0712	123	84	97	4.62894	1.00854	2.40498	2.65315	5.82855	66.6571	0	0	0	0	0	0	1	0	3	1	0	6505	0	6505
1270	69	0	1	3	21.4661	121	73	89	5.3013	2.3274	2.41015	1.23061	6.43916	97.7709	0	0	0	0	0	0	0	0	1	1	1	3181	1	3569
1271	63	0	1	2	25.8786	148	76	100	5.50818	1.13784	3.48593	1.93059	5.99508	90.214	1	0	0	0	0	1	0	0	3	3	0	6349	0	6349
1272	65	1	1	1	24.5058	125	73	90.3333	4.5255	1.1637	3.02045	0.74514	6.49467	87.8283	0	0	0	0	0	0	0	0	1	2	1	6217	1	6288
1273	59	0	1	2	22.3722	127	60	82.3333	4.5255	1.39644	2.43084	1.52415	4.9959	98.9481	0	0	0	0	0	0	1	0	1	2	0	5134	1	5134
1274	62	1	0	1	30.3124	122	64	83.3333	4.93926	1.08612	3.36697	1.06126	5.99508	45.3167	1	0	1	1	0	1	1	0	1	2	1	736	1	3207
1275	63	0	1	2	25.0729	174	84	114	3.4911	1.34472	1.49471	1.42254	4.9959	90.1254	1	0	0	0	0	1	0	0	3	1	0	1740	1	1740
1276	69	0	1	2	31.4999	124	77	92.6667	4.83582	1.86192	2.52911	0.97094	6.43916	73.6318	0	0	0	0	0	0	0	0	3	2	0	2446	1	2446
1277	56	1	1	3	28.9889	106	62	76.6667	5.24958	1.31886	2.09983	3.99666	5.60651	82.3475	0	0	0	0	0	0	1	0	2	1	0	6075	0	6075
1278	72	0	0	2	25.8572	164	85	111.333	5.32716	1.6809	3.16009	1.06126	4.71835	51.7546	1	0	0	0	0	1	0	0	2	2	0	5910	0	5910
1279	71	0	1	2	31.1357	138	78	98	5.12028	1.34472	3.19112	1.27577	5.77304	25.8752	1	0	0	0	0	1	1	1	3	3	0	3648	1	3648
1280	64	0	1	1	31.0028	96	55	68.6667	5.22372	0.95682	3.67212	1.29835	6.05059	66.5048	0	0	0	0	0	0	0	0	3	3	0	6680	0	6680
1281	63	0	1	2	31.0962	138	87	104	5.71506	1.47402	3.40318	1.82898	4.9959	90.0302	0	0	0	0	0	0	1	1	3	3	0	6004	0	6004
1282	72	0	0	1	20.1243	149	54	85.6667	4.1376	1.73262	2.14121	0.57579	5.10692	72.8641	1	0	0	0	0	0	0	0	3	3	0	3630	1	3630
1283	59	0	1	3	37.3833	131	69	89.6667	4.5255	0.82752	2.87563	1.79511	6.32814	98.8454	1	0	0	0	0	1	1	0	2	1	0	1714	1	1714
1284	73	1	1	3	30.8642	150	86	107.333	5.5599	1.13784	3.21181	2.64186	6.43916	73.0936	1	0	0	0	0	1	1	0	2	1	0	6468	0	6468
1285	53	0	0	2	29.1243	151	79	103	4.68066	1.52574	2.73599	0.91449	5.21794	82.9532	1	0	0	0	0	0	1	0	3	2	0	6710	0	6710
1286	57	0	1	1	35.9484	138	74	95.3333	5.84436	1.1637	3.82211	1.87414	5.71753	80.4907	0	0	0	0	0	0	1	0	3	2	0	5906	0	5906
1287	56	1	1	3	24.3008	106	71	82.6667	2.87046	0.85338	1.81537	0.44031	4.60733	99.3268	0	0	0	0	0	0	0	0	3	1	0	5927	0	5927
1288	55	1	0	3	26.0943	122	72	88.6667	4.60308	0.6465	3.07734	1.9193	5.49549	64.3077	0	0	0	0	0	0	0	0	3	1	0	6118	0	6118
1289	60	0	0	2	27.1856	190	84	119.333	5.92194	1.60332	3.88417	0.94836	11.2685	91.147	1	1	0	0	0	1	0	0	1	3	0	1736	1	1736
1290	60	0	1	2	30.478	120	61	80.6667	6.49086	1.60332	4.21001	1.47899	6.88324	98.4013	0	0	0	0	0	0	0	0	3	3	0	6522	0	6522
1291	68	0	1	3	27.3813	112	75	87.3333	4.49964	1.86192	2.27051	0.80159	5.551	74.3764	0	0	0	0	0	0	1	0	3	1	0	5921	0	5921
1292	62	1	1	2	29.3797	103	62	75.6667	5.32716	0.85338	3.64626	1.8064	5.49549	70.4572	1	0	0	0	0	1	0	0	2	1	0	260	1	260
1293	68	1	1	3	28.7826	134	83	100	5.48232	0.74994	3.10837	3.54506	5.71753	61.0108	1	0	0	0	0	1	1	0	1	2	0	6322	0	6322
1294	55	0	1	3	27.0051	106	61	76	6.74946	1.5516	4.76341	0.94836	5.93957	81.3566	0	0	0	0	0	0	1	0	2	1	0	5895	0	5895
1295	67	1	1	3	32.666	139	78	98.3333	4.1376	1.00854	2.62738	1.09513	5.66202	91.7216	0	0	0	0	0	0	1	0	3	1	0	5858	0	5858
1296	67	1	1	3	34.1016	121	68	85.6667	4.60308	0.85338	3.06182	1.50157	8.49303	76.1668	1	1	0	0	0	1	0	0	2	1	0	5899	0	5899
1297	72	0	1	1	24.3506	197	75	115.667	5.35302	1.49988	2.35326	3.2741	6.1061	103.013	1	0	0	0	0	1	1	0	3	3	1	2261	0	6294
1298	62	0	1	3	31.4046	136	67	90	5.87022	1.49988	3.78073	1.28706	6.55018	102.515	0	0	0	0	0	0	0	0	2	1	1	3698	0	6887
1299	53	0	0	3	23.9963	104	65	78	4.47378	2.37912	1.78434	0.6774	5.21794	111.99	0	0	0	0	0	0	0	0	3	3	0	5676	0	5676
1300	53	0	0	2	41.2079	116	70	85.3333	6.10296	1.39644	4.29276	0.9032	6.32814	83.0743	0	0	0	0	0	0	1	0	2	2	0	6790	0	6790
1301	74	0	1	1	25.4019	140	75	96.6667	6.64602	1.08612	4.49964	2.31445	11.0465	89.0638	1	1	0	0	0	1	1	0	3	3	0	5882	1	5882
1302	70	0	1	2	25.3524	146	75	98.6667	5.27544	2.56014	2.15155	1.23061	5.49549	85.7878	1	0	0	0	0	0	1	0	3	3	1	4480	0	6201
1303	59	0	1	2	25.0486	97	65	75.6667	5.63748	1.83606	3.46007	0.74514	5.38447	92.9994	0	0	0	0	0	0	0	0	3	3	0	5984	0	5984
1304	66	0	1	2	31.25	155	76	102.333	5.0427	1.13784	3.29456	1.33222	5.71753	75.3953	1	0	0	0	0	0	0	0	3	3	0	5669	0	5669
1305	67	1	1	2	23.5883	148	69	95.3333	5.24958	1.9395	1.63435	3.65796	5.82855	86.7741	1	0	0	0	0	0	1	0	3	1	0	5857	0	5857
1306	68	0	1	2	31.9602	131	75	93.6667	3.98244	0.6465	2.13086	2.63057	6.60569	74.5211	0	0	0	0	0	0	0	0	3	1	0	6336	0	6336
1307	64	0	1	2	21.2183	139	76	97	4.08588	1.99122	1.62918	1.0161	5.27345	66.4966	0	0	0	0	0	0	1	0	3	1	0	6104	0	6104
1308	59	1	1	2	28.6668	130	76	94	4.88754	1.31886	3.07734	1.07255	5.93957	102.535	1	0	1	0	0	1	1	1	2	1	1	6525	0	6592
1309	61	0	1	3	24.7629	113	62	79	5.66334	1.73262	2.68944	2.7096	5.16243	78.0015	0	0	0	0	0	0	1	0	3	1	0	6246	0	6246
1310	55	0	1	3	21.5377	100	66	77.3333	3.6204	1.86192	1.26714	1.07255	4.94039	95.5116	0	0	0	0	0	0	0	0	3	1	0	6256	0	6256
1311	62	0	1	2	26.1088	135	66	89	4.2669	1.60332	1.85158	1.77253	4.49631	96.688	0	0	0	0	0	0	0	0	3	3	0	6799	0	6799
1312	63	1	1	3	27.4406	160	90	113.333	5.32716	2.17224	2.92735	0.49676	5.49549	88.8938	1	0	0	0	0	1	1	0	3	1	0	2550	1	2550
1313	68	0	1	3	22.017	143	71	95	4.7841	2.09466	2.0326	1.43383	5.60651	92.7759	1	0	0	0	0	0	0	0	3	1	0	4224	1	4224
1314	61	0	0	3	21.1409	127	70	89	5.0427	1.37058	2.9739	1.52415	3.21958	90.7056	1	1	0	0	0	1	0	0	2	2	0	5966	0	5966
1315	57	0	1	2	36.7991	133	76	95	5.45646	1.00854	3.4549	2.16768	5.49549	80.3272	0	0	0	0	0	0	0	0	3	3	0	6770	0	6770
1316	63	1	1	1	25.8125	120	57	78	4.18932	0.9051	2.76185	1.14029	6.16161	94.3263	0	0	0	0	0	0	1	0	3	3	0	5998	0	5998
1317	66	0	1	2	26.641	130	74	92.6667	4.75824	0.98268	3.09803	1.47899	5.88406	88.7139	1	1	0	0	0	1	1	1	3	2	0	6091	0	6091
1318	64	0	1	3	22.8059	109	63	78.3333	4.86168	1.34472	2.87046	1.41125	5.49549	66.5737	0	0	0	0	0	0	1	0	1	1	0	5519	1	6059
1319	61	1	1	3	24.532	115	78	90.3333	5.06856	0.9051	3.1394	2.23542	5.49549	90.2691	0	0	0	0	0	0	1	0	3	1	0	6266	0	6266
1320	66	0	1	1	42.7186	123	53	76.3333	4.3962	1.00854	2.2912	2.39348	6.21712	46.4524	0	1	0	0	0	1	1	1	2	3	1	3455	1	3523
1321	72	1	1	1	25.7679	129	56	80.3333	4.62894	0.6465	2.65324	2.90153	5.21794	93.335	0	0	0	0	0	0	1	0	2	2	0	1554	1	1554
1322	62	0	1	2	29.0976	127	74	91.6667	4.37034	1.13784	2.34809	1.93059	9.93629	67.2414	1	1	1	0	0	1	1	1	3	2	0	6665	0	6665
1323	55	0	1	1	44.9219	146	62	90	3.85314	1.73262	1.86709	0.55321	1.99836	81.3674	1	1	0	0	0	0	1	0	1	1	1	393	1	4653
1324	64	0	1	1	39.9497	165	83	110.333	4.68066	1.6809	2.01191	2.15639	5.32896	58.46	1	0	0	0	0	1	0	0	2	3	1	3416	1	5838
1325	60	0	1	3	28.5834	96	61	72.6667	5.53404	1.08612	3.79625	1.42254	4.94039	98.2239	0	0	0	0	0	0	0	0	2	3	1	5310	1	5519
1326	65	1	1	3	39.1652	139	69	92.3333	4.80996	1.0344	3.01528	1.65963	7.27181	44.1339	1	1	0	0	0	1	1	1	2	1	0	6819	0	6819
1327	58	0	1	3	20.7422	112	66	81.3333	4.34448	2.4567	1.32403	1.23061	5.43998	93.6531	0	0	0	0	0	0	0	0	3	1	0	3929	1	3929
1328	70	0	0	2	38.1039	159	85	109.667	5.172	1.31886	3.27388	1.26448	8.04895	65.1118	1	1	0	0	0	0	1	0	2	3	0	5026	1	5026
1329	60	1	1	2	20.2569	112	64	80	3.18078	1.4223	1.56194	0.42902	5.21794	96.3101	0	0	0	0	0	0	0	0	1	1	0	3671	1	3671
1330	58	0	0	1	33.5804	176	86	116	4.83582	1.5516	2.52911	1.64834	5.27345	122.487	1	0	0	0	0	1	1	0	3	3	0	6038	0	6038
1331	57	1	1	2	30.3514	130	80	96.6667	2.87046	0.85338	0.920616	2.39348	6.43916	72.8321	1	0	1	1	0	1	1	1	2	2	1	6040	0	6074
1332	61	0	1	2	25.3524	142	76	98	5.37888	1.4223	2.38946	3.42087	4.66284	91.3655	1	0	0	0	0	0	1	1	3	1	0	5894	0	5894
1333	63	0	1	2	16.4122	123	68	86.3333	5.71506	1.47402	3.51179	1.59189	5.38447	102.111	0	0	0	0	0	0	0	1	1	3	0	3024	1	3024
1334	61	0	1	3	22.3725	94	56	68.6667	3.77556	1.31886	2.08949	0.80159	5.38447	91.4397	0	0	0	0	0	0	0	0	2	1	0	6013	0	6013
1335	74	1	1	1	20.1312	188	68	108	4.80996	1.65504	2.76185	0.85804	5.60651	53.1998	1	0	0	0	0	1	1	0	3	3	0	982	1	982
1336	69	0	1	1	32.2659	123	62	82.3333	5.71506	1.08612	3.95658	1.4677	6.77222	86.4208	0	1	0	0	0	1	0	1	2	3	0	2597	1	2597
1337	63	1	1	3	23.9124	121	73	89	4.57722	1.57746	2.7515	0.54192	5.551	78.2937	1	0	0	0	0	1	1	0	2	1	0	6459	0	6459
1338	65	0	1	1	24.3748	113	66	81.6667	5.6892	1.52574	3.63592	1.15158	4.9959	75.7244	0	0	0	0	0	0	0	0	3	1	0	5978	0	5978
1339	56	0	0	3	32.2152	120	78	92	4.73238	0.72408	3.35146	1.43383	20.8718	93.9807	1	1	0	0	0	1	0	0	3	3	0	6321	0	6321
1340	70	1	1	2	26.0262	141	64	89.6667	4.16346	0.6465	2.68427	1.81769	5.77304	54.667	1	0	0	1	0	1	1	0	3	1	0	2337	0	2337
1341	54	0	1	3	46.949	107	75	85.6667	4.60308	0.87924	2.3274	3.0483	6.77222	82.3278	1	0	0	0	0	1	0	0	3	3	0	6068	0	6068
1342	70	0	0	2	24.7848	150	85	106.667	4.03416	1.06026	2.6222	0.76772	5.16243	106.098	1	0	0	0	0	0	1	0	2	3	1	4990	0	6062
1343	58	1	0	2	40.6246	111	73	85.6667	4.37034	1.44816	2.3636	1.21932	19.9281	112.78	0	1	0	0	0	0	0	0	3	2	1	901	0	6567
1344	66	0	1	1	25.6326	124	62	82.6667	6.3357	1.18956	3.96175	2.58541	5.16243	107.435	1	0	0	0	0	1	1	0	3	2	0	6628	0	6628
1345	68	0	1	1	26.3264	94	64	74	5.89608	1.0344	4.14277	1.56931	5.16243	56.8106	1	0	0	0	0	1	0	0	2	1	0	6676	0	6676
1346	56	0	1	2	30.2814	133	64	87	5.35302	1.24128	2.78254	2.90153	5.93957	95.1483	0	0	0	0	0	0	0	0	2	2	0	5130	0	5130
1347	58	1	1	1	26.7161	113	68	83	5.48232	1.0344	4.15312	0.64353	4.71835	81.0721	0	0	0	0	0	0	1	0	2	2	0	5899	0	5899
1348	56	1	1	3	26.6704	144	82	102.667	5.22372	0.95682	3.03596	2.68702	5.32896	98.8748	1	0	0	0	0	1	1	0	2	2	0	2831	1	2831
1349	71	0	1	2	23.7885	123	69	87	4.6548	1.11198	2.9739	1.2419	5.27345	72.635	0	0	1	1	0	0	1	0	3	3	0	114	1	114
1350	54	0	1	3	21.6664	124	73	90	4.42206	1.08612	2.70496	1.37738	4.9959	95.9963	1	0	0	0	0	1	0	0	2	2	0	6467	0	6467
1351	57	1	1	2	30.6135	128	81	96.6667	5.9478	1.06026	3.82728	2.31445	16.431	92.942	1	1	0	0	0	1	1	0	2	2	0	6550	0	6550
1352	55	1	1	3	23.3318	114	76	88.6667	5.50818	1.49988	3.07217	2.04349	5.43998	73.8703	1	0	0	0	0	1	1	0	2	1	0	6082	0	6082
1353	69	1	1	3	21.4772	126	71	89.3333	4.68066	2.22396	2.07397	0.83546	5.77304	90.0815	0	0	0	0	0	0	0	0	2	2	0	6042	0	6042
1354	66	1	1	3	26.3617	124	65	84.6667	4.88754	1.73262	2.46704	1.50157	5.71753	97.6588	0	0	0	0	0	0	0	0	2	1	0	6358	0	6358
1355	65	0	1	3	26.251	132	66	88	5.4306	0.95682	3.68246	1.72737	5.32896	89.3369	0	0	0	0	0	0	0	0	3	1	0	6816	0	6816
1356	58	0	1	3	28.0299	125	73	90.3333	5.53404	1.06026	3.83762	1.38867	5.05141	79.8857	0	0	0	0	0	0	1	0	1	1	0	6246	0	6246
1357	62	1	1	2	27.0337	122	78	92.6667	5.27544	0.7758	3.30491	2.60799	5.05141	79.1267	0	0	0	1	0	0	0	0	2	1	0	6600	0	6600
1358	56	0	1	2	20.5169	90	53	65.3333	6.12882	1.86192	3.15492	2.42735	5.05141	100.807	0	0	0	0	0	0	1	0	2	3	0	5931	0	5931
1359	56	1	1	2	26.406	116	74	88	6.74946	1.0344	5.13062	1.27577	5.60651	98.8471	0	0	0	0	0	0	1	0	2	1	0	6777	0	6777
1360	68	1	0	3	32.7919	129	62	84.3333	4.60308	1.18956	2.43601	2.13381	12.8783	78.3017	1	1	0	0	0	1	1	1	2	1	1	1909	1	2782
1361	69	1	1	1	26.4034	148	99	115.333	5.172	1.00854	3.21181	2.07736	6.88324	75.0876	1	0	1	0	0	1	1	0	2	2	0	2796	1	2796
1362	61	1	1	2	29.9609	111	69	83	5.01684	0.95682	3.18595	1.90801	5.43998	90.473	0	0	0	0	0	0	0	0	2	1	0	5916	0	5916
1363	62	0	1	2	23.4381	120	62	81.3333	5.50818	1.21542	3.53765	1.64834	5.27345	91.0633	0	0	0	0	0	0	0	0	1	1	0	5122	0	5122
1364	55	0	0	3	38.2692	136	83	100.667	3.3618	0.85338	1.99639	1.11771	5.27345	82.0772	0	0	0	0	0	0	1	0	1	1	0	6217	0	6217
1365	70	1	1	3	29.7263	179	77	111	4.96512	0.74994	3.58937	1.36609	8.43752	74.679	1	1	1	1	1	1	1	0	2	3	0	777	1	777
1366	55	0	0	2	21.2964	124	80	94.6667	4.47378	0.85338	2.7153	1.97575	4.94039	110.366	1	0	0	0	0	1	0	0	3	3	0	5833	0	5833
1367	70	0	1	2	23.8388	158	75	102.667	5.27544	1.4223	3.24284	1.33222	5.71753	85.8618	1	0	0	0	0	0	1	0	2	1	0	6638	0	6638
1368	62	1	1	2	28.2252	132	64	86.6667	5.24958	0.87924	3.4911	1.9193	5.21794	100.028	0	0	0	0	0	0	1	0	1	1	0	1596	1	1596
1369	65	0	1	3	26.9886	109	60	76.3333	5.50818	1.0344	3.66178	1.77253	7.16079	75.7942	0	1	0	0	0	0	1	0	1	1	0	6862	0	6862
1370	67	0	1	2	26.363	117	73	87.6667	5.45646	1.75848	3.04114	1.43383	4.9959	64.8759	1	0	0	0	0	1	1	0	3	1	0	6722	0	6722
1371	63	0	1	2	34.4338	179	80	113	5.09442	1.1637	1.92398	4.38052	5.21794	58.9585	1	0	0	0	0	1	1	1	3	3	0	6599	0	6599
1372	69	0	1	2	24.2726	165	84	111	5.35302	1.21542	3.46524	1.4677	4.94039	56.6723	1	0	0	0	0	1	1	0	3	1	1	2544	1	2548
1373	66	0	1	3	31.3883	131	68	89	6.05124	1.31886	4.03933	1.51286	4.49631	88.501	1	0	0	0	0	1	0	0	3	1	0	6615	0	6615
1374	61	0	1	2	22.8624	124	73	90	6.38742	1.57746	4.36517	0.97094	5.71753	78.1043	0	0	0	0	0	0	0	0	3	1	1	3946	0	6469
1375	68	1	1	3	25.4797	159	67	97.6667	4.86168	1.4223	2.79288	1.41125	5.21794	96.2315	1	0	0	0	0	1	0	0	3	1	0	6418	0	6418
1376	56	1	1	3	31.0681	113	70	84.3333	4.1376	1.00854	2.70496	0.92578	5.82855	82.6825	0	0	0	0	0	0	1	0	2	1	1	5611	0	6165
1377	61	0	1	2	39.0939	136	67	90	5.3013	1.13784	3.62557	1.17416	6.27263	59.7839	1	0	0	0	0	1	1	0	3	3	0	6812	0	6812
1378	64	1	1	3	34.964	119	73	88.3333	4.1376	1.31886	2.41532	0.88062	5.05141	99.1053	0	0	0	0	0	0	0	0	2	1	0	6063	0	6063
1379	57	0	1	3	24.5944	131	74	93	5.35302	2.17224	2.72047	1.00481	4.60733	100.082	0	0	0	0	0	0	0	0	2	1	0	6264	0	6264
1380	58	1	0	2	42.1335	106	68	80.6667	3.98244	1.26714	2.43084	0.62095	5.60651	119.789	1	1	0	0	0	1	0	0	1	2	0	6119	0	6119
1381	65	0	1	3	22.1696	137	66	89.6667	4.7841	1.00854	2.95838	1.78382	4.82937	100.845	0	0	0	0	0	0	1	0	3	3	0	5896	0	5896
1382	56	1	1	3	32.3278	141	71	94.3333	4.37034	0.7758	2.36878	2.67573	7.99344	93.2946	1	1	1	1	0	1	1	1	2	2	0	6203	1	6203
1383	55	0	0	2	40.7178	129	81	97	3.46524	1.37058	1.6447	0.98223	5.71753	94.4939	1	0	0	0	0	1	1	0	2	2	0	5886	0	5886
1384	64	0	0	1	36.1366	107	65	79	6.36156	1.57746	4.27207	1.11771	5.93957	67.8979	0	0	0	0	0	1	1	0	3	3	0	6809	0	6809
1385	63	0	1	2	30.101	119	79	92.3333	4.99098	1.293	2.87563	1.79511	5.88406	90.3105	0	0	0	0	0	0	1	0	3	1	0	6114	1	6114
1386	60	0	1	2	31.8211	150	51	84	7.52526	1.13784	5.17717	2.64186	11.6016	104.002	1	1	0	0	0	1	1	0	2	2	1	3929	0	6722
1387	57	0	1	2	21.65	104	70	81.3333	6.465	1.49988	4.56688	0.86933	4.82937	94.4638	0	0	0	0	0	0	0	0	2	1	0	6475	0	6475
1388	68	0	0	2	31.6956	170	76	107.333	7.96488	1.1637	6.04607	1.64834	5.43998	101.257	1	0	0	0	0	1	1	0	3	3	0	6225	0	6225
1389	66	0	1	1	24.024	136	68	90.6667	6.80118	1.06026	4.5255	2.65315	9.27017	75.2011	1	1	0	0	0	1	1	0	3	2	1	1597	1	1599
1390	59	1	1	2	27.0102	145	83	103.667	5.8185	1.293	3.9721	1.20803	6.05059	97.1619	1	0	0	0	0	0	0	0	2	1	1	5080	0	6312
1391	63	1	1	3	38.2994	111	69	83	4.7841	0.9051	2.92218	2.08865	5.38447	88.7707	0	0	0	0	1	1	1	1	2	1	1	4372	1	4377
1392	57	0	0	1	29.2708	148	77	100.667	6.28398	0.98268	4.75307	1.19674	6.05059	71.2839	1	0	0	0	0	0	0	0	3	1	0	6285	0	6285
1393	70	1	1	3	28.1535	122	71	88	4.70652	1.4223	2.87563	0.89191	4.66284	85.0681	0	0	0	0	0	0	0	0	2	1	0	5934	0	5934
1394	61	0	0	2	38.5511	131	72	91.6667	5.22372	1.18956	3.34111	1.51286	7.04977	90.8149	1	1	0	0	0	1	1	0	3	3	0	5270	1	5270
1395	58	1	1	3	26.8536	162	89	113.333	4.49964	1.293	2.76185	0.97094	5.21794	72.5808	1	0	0	0	0	1	1	0	3	3	0	6370	0	6370
1396	57	0	1	3	25.8744	122	69	86.6667	5.06856	1.37058	2.53428	2.54025	5.05141	69.8973	0	0	0	0	0	0	1	0	3	3	0	6725	0	6725
1397	64	1	1	3	29.4637	138	84	102	5.4306	1.21542	3.72901	1.06126	5.551	69.3284	1	0	0	1	1	1	1	0	2	1	1	2696	1	6548
1398	64	1	1	1	31.8668	152	67	95.3333	6.74946	0.95682	5.23406	1.21932	7.43834	78.089	1	1	0	0	0	0	0	0	2	2	1	2954	1	6278
1399	56	0	1	3	22.5244	114	70	84.6667	3.59454	1.49988	1.53608	1.21932	4.88488	95.1154	0	0	0	0	0	0	0	0	3	2	0	6483	0	6483
1400	57	0	1	2	23.8292	122	70	87.3333	3.93072	1.52574	1.87226	1.16287	5.16243	106.093	0	0	0	0	0	0	1	0	3	1	0	5915	0	5915
1401	69	0	1	2	24.3253	136	89	104.667	7.05978	2.0688	4.56688	0.92578	5.93957	86.7561	0	0	0	0	0	0	0	0	2	1	0	6200	0	6200
1402	59	1	0	3	27.5667	118	77	90.6667	4.06002	1.62918	2.21879	0.46289	5.60651	106.015	0	0	0	0	0	0	0	0	3	3	0	6178	0	6178
1403	67	1	1	3	27.6375	117	75	89	5.09442	0.80166	3.53248	1.65963	5.43998	91.5939	1	0	1	1	0	1	1	0	3	1	0	1985	1	1985
1404	69	1	1	2	23.4813	119	60	79.6667	3.41352	1.13784	1.97053	0.66611	5.66202	85.4423	0	0	0	0	0	0	0	0	1	1	1	1361	1	1366
1405	59	1	1	2	26.7243	132	81	98	5.5599	0.59478	3.02045	4.24504	5.32896	91.6836	0	0	0	0	0	0	1	0	1	1	1	1130	1	3909
1406	55	1	1	2	29.6711	100	63	75.3333	5.09442	0.98268	3.44455	1.45641	5.49549	99.7559	0	0	0	0	0	0	0	0	1	2	0	6361	0	6361
1407	56	0	1	2	28.4972	115	55	75	5.3013	1.39644	2.94804	2.08865	5.16243	100.86	0	0	0	0	0	0	0	0	3	1	0	6823	0	6823
1408	72	1	1	3	34.1907	143	73	96.3333	5.76678	1.1637	3.49627	2.41606	6.27263	83.5715	1	0	0	0	0	0	0	0	2	1	1	3256	0	6071
1409	55	1	1	2	19.2239	124	64	84	5.01684	1.293	3.26353	1.00481	5.16243	94.5044	0	0	0	0	0	0	0	0	1	1	0	6623	1	6623
1410	62	0	1	2	24.3362	125	80	95	4.88754	1.34472	2.77219	1.68221	5.60651	90.9269	1	0	0	0	0	1	1	0	3	1	0	6028	0	6028
1411	61	0	1	1	42.4247	121	71	87.6667	5.35302	1.24128	3.49627	1.34351	6.38365	78.2138	0	0	0	0	0	0	0	0	3	2	0	1560	1	1560
1412	58	0	1	2	19.8454	114	58	76.6667	4.7841	2.43084	1.74814	1.32093	4.71835	69.3719	0	0	0	0	0	1	1	0	3	3	0	6742	0	6742
1413	61	1	0	1	27.8808	121	76	91	4.57722	1.5516	2.73599	0.63224	5.551	92.1192	0	0	0	0	0	0	1	0	2	2	0	6108	0	6108
1414	71	1	1	3	31.4974	124	74	90.6667	4.88754	0.93096	3.32042	1.38867	4.9959	74.1074	0	0	0	0	0	0	1	0	2	1	1	4742	1	6411
1415	54	0	1	2	28.054	111	71	84.3333	5.66334	1.37058	3.02045	2.77734	4.66284	102.398	0	0	0	0	0	0	1	1	3	1	0	6621	0	6621
1416	71	0	1	2	17.6655	122	60	80.6667	5.87022	1.293	4.06519	1.11771	5.21794	73.0303	0	0	0	0	0	0	0	0	3	3	0	6536	0	6536
1417	54	0	1	3	22.6547	103	64	77	5.61162	1.60332	3.43938	1.2419	5.93957	96.3108	0	0	0	0	0	0	0	0	2	1	0	6076	0	6076
1418	55	0	1	3	34.5953	103	65	77.6667	4.11174	1.4223	2.39464	0.64353	5.66202	95.4748	0	0	0	0	0	0	0	0	2	1	0	5921	0	5921
1419	64	0	0	1	29.0111	121	66	84.3333	3.82728	0.82752	2.20327	1.73866	6.27263	110.692	1	1	0	1	1	1	0	0	1	3	1	2656	1	3415
1420	64	0	1	2	28.7642	110	50	70	5.66334	1.00854	3.22216	3.12733	5.49549	58.4964	1	1	0	0	0	1	1	0	3	3	0	6350	0	6350
1421	67	1	1	3	23.3521	134	80	98	5.27544	1.11198	3.47558	1.50157	7.60487	86.4673	0	1	0	0	0	0	0	0	2	1	0	6567	0	6567
1422	68	1	1	3	29.9132	118	51	73.3333	4.99098	0.80166	3.2325	2.08865	7.99344	76.0337	0	1	1	0	0	1	1	0	3	2	0	6678	0	6678
1423	54	0	1	2	23.3474	106	74	84.6667	5.4306	1.65504	3.01528	1.65963	4.94039	102.389	0	0	0	0	0	0	0	0	2	1	0	6438	0	6438
1424	54	1	1	2	28.2004	124	80	94.6667	4.37034	0.82752	2.90666	1.38867	5.88406	94.5429	0	0	0	0	0	0	0	0	2	1	0	6809	0	6809
1425	57	0	1	2	21.0224	113	63	79.6667	5.50818	1.08612	3.86348	1.21932	4.94039	94.0164	0	0	0	0	0	0	0	0	1	1	0	5966	0	5966
1426	59	1	1	2	37.1773	109	59	75.6667	4.5255	1.11198	3.03596	0.82417	5.551	65.0311	0	0	0	0	0	0	0	0	3	3	0	6124	1	6124
1427	71	1	1	3	25.2518	121	76	91	4.96512	1.24128	3.15492	1.2419	4.94039	84.0775	1	0	0	0	1	1	0	1	3	1	0	4107	1	4107
1428	57	0	1	2	22.3959	105	65	78.3333	5.87022	1.44816	3.53248	1.94188	5.05141	100.127	0	0	0	0	0	0	0	0	2	1	0	6039	0	6039
1429	69	0	1	2	28.7675	121	59	79.6667	5.50818	0.93096	2.67392	4.15472	8.65956	92.3478	0	1	0	0	0	1	1	0	3	3	0	6547	0	6547
1430	57	1	1	3	24.1302	136	78	97.3333	5.40474	0.7758	3.879	1.63705	4.9959	81.6305	0	0	0	0	0	0	1	1	3	1	0	6701	0	6701
1431	70	1	1	3	30.9537	162	80	107.333	5.74092	1.13784	3.76004	1.84027	4.55182	84.567	1	0	0	0	0	1	1	0	2	1	1	5880	0	6823
1432	71	1	1	2	30.8107	129	83	98.3333	5.01684	1.1637	3.05665	1.73866	4.88488	74.059	0	0	0	0	0	0	0	0	2	1	0	1112	1	1112
1433	59	1	0	2	33.8571	125	78	93.6667	4.08588	1.57746	2.27568	0.50805	5.71753	93.7733	1	0	0	0	0	1	0	0	2	1	0	6881	0	6881
1434	70	0	1	1	21.7295	140	67	91.3333	5.37888	1.75848	3.22216	0.86933	5.16243	86.0325	1	0	0	0	0	0	1	0	3	2	0	6381	0	6381
1435	73	1	1	2	28.262	103	60	74.3333	3.3618	1.18956	1.87744	0.64353	5.21794	73.1644	0	0	1	0	0	0	1	0	1	3	1	3478	1	4123
1436	59	0	1	2	24.3988	82	57	65.3333	4.62894	1.4223	2.72047	1.06126	4.77386	79.1779	0	0	0	0	0	1	1	0	3	1	0	5588	1	5588
1437	65	1	1	3	35.5114	108	63	78	4.16346	1.293	2.58083	0.63224	5.66202	93.1399	0	0	0	0	0	0	0	0	2	2	0	6820	0	6820
1438	58	0	1	3	30.3975	113	70	84.3333	5.5599	1.4223	3.69281	0.97094	7.88242	105.545	0	1	0	0	0	0	1	0	3	1	0	6274	0	6274
1439	68	0	1	3	35.4062	137	70	92.3333	6.15468	1.34472	3.94106	1.89672	5.43998	92.5633	0	0	0	0	0	0	1	1	2	1	0	6286	0	6286
1440	72	0	0	2	44.3316	102	67	78.6667	4.29276	2.1981	1.69124	0.88062	6.1061	72.6489	1	0	0	0	0	1	1	0	2	2	0	6532	0	6532
1441	68	0	1	3	33.5804	104	50	68	4.9134	1.49988	2.18776	2.67573	5.27345	45.6629	0	0	0	1	0	1	1	0	3	3	1	734	1	3181
1442	55	0	1	2	25.2994	111	66	81	5.61162	0.82752	3.78073	2.19026	4.82937	95.7785	0	0	0	0	0	0	1	0	1	3	0	6519	0	6519
1443	56	0	1	3	36.1268	134	75	94.6667	5.84436	0.85338	4.1376	1.86285	6.05059	81.1798	1	1	0	0	0	1	1	1	2	1	0	6054	0	6054
1444	69	1	1	2	23.9188	113	69	83.6667	4.42206	1.13784	2.96873	0.68869	5.43998	67.2624	0	0	0	0	0	1	0	0	3	1	0	6433	0	6433
1445	62	1	1	3	33.4376	112	70	84	4.47378	1.13784	2.89632	0.95965	5.38447	79.2045	0	0	0	0	0	0	0	0	2	1	0	6313	0	6313
1446	63	0	1	2	27.5443	117	67	83.6667	4.75824	1.18956	3.09286	1.03868	6.05059	96.4531	0	0	0	0	0	0	0	0	1	1	0	2962	0	2962
1447	56	1	1	3	30.5164	121	70	87	4.96512	0.80166	3.18595	2.13381	5.32896	60.1159	0	0	0	0	0	0	0	0	3	1	0	6393	1	6393
1448	67	1	1	2	29.7497	123	69	87	4.86168	0.98268	3.33594	1.18545	8.15997	91.794	0	1	0	0	0	0	1	0	2	1	0	1849	1	1849
1449	62	1	1	3	29.2761	116	73	87.3333	5.14614	0.67236	3.39283	2.35961	5.21794	70.2973	1	0	0	0	0	1	1	0	2	1	0	6112	0	6112
1450	58	0	1	2	36.6732	123	62	82.3333	5.63748	1.00854	3.70315	2.02091	5.551	93.6495	1	0	0	0	0	1	1	0	3	2	0	6250	0	6250
1451	68	1	1	3	27.4013	93	54	67	3.3618	0.95682	1.9033	1.09513	5.05141	75.8596	1	0	1	1	0	1	1	1	3	1	0	6308	0	6308
1452	71	0	1	2	27.1494	131	65	87	6.465	1.75848	3.19112	3.30797	4.94039	72.7743	0	0	0	0	0	0	1	0	2	1	0	6840	0	6840
1453	58	1	0	3	30.1783	127	83	97.6667	5.3013	0.95682	3.82211	1.14029	4.49631	75.674	1	0	0	0	0	1	0	0	3	3	0	6860	0	6860
1454	61	0	1	2	28.8839	123	72	89	5.01684	1.21542	2.73082	2.33703	11.5461	78.2746	1	1	0	0	0	1	1	1	3	3	0	6266	0	6266
1455	65	0	1	1	25.8977	149	66	93.6667	5.3013	0.98268	3.67212	1.41125	5.43998	76.0797	1	0	0	0	0	1	1	0	2	3	0	778	0	778
1456	73	1	1	3	25.2108	98	56	70	4.16346	1.34472	2.38946	0.93707	5.49549	58.8354	0	0	0	0	0	0	1	0	3	1	1	4027	1	5575
1457	59	1	1	2	25.6772	131	73	92.3333	4.60308	1.62918	2.74116	0.50805	5.21794	91.6507	0	0	0	0	0	0	1	0	3	1	0	6536	1	6536
1458	55	0	1	2	20.8619	101	64	76.3333	3.85314	1.70676	1.79468	0.76772	4.38529	95.7822	0	0	0	0	0	0	0	0	3	1	0	5923	0	5923
1459	56	1	1	3	30.3754	112	67	82	4.2669	0.7758	2.77736	1.55802	6.1061	99.0042	1	0	0	0	0	1	1	0	3	1	0	6218	0	6218
1460	54	0	1	3	23.2353	126	63	84	5.92194	1.24128	3.77039	1.98704	5.32896	82.1322	0	0	0	0	0	0	0	0	2	2	0	6568	0	6568
1461	58	1	0	3	25.5363	126	73	90.6667	4.75824	1.39644	2.38946	2.12252	6.21712	119.107	0	0	0	0	0	0	1	0	1	1	1	3224	0	6794
1462	65	0	1	2	35.5999	140	59	86	2.94804	1.73262	0.87924	0.73385	7.10528	89.0954	1	1	0	0	0	1	0	0	3	1	0	3401	1	3401
1463	73	1	1	2	26.738	112	57	75.3333	6.10296	0.9051	4.62894	1.2419	5.16243	82.8023	1	0	0	0	0	1	1	0	2	3	0	6742	0	6742
1464	61	1	1	2	34.6274	125	78	93.6667	4.7841	0.87924	3.34628	1.21932	6.21712	79.5452	0	0	0	0	0	1	0	0	3	1	0	3036	1	4978
1465	57	0	1	2	21.2941	115	86	95.6667	5.12028	2.81874	1.98088	0.69998	5.21794	80.1938	1	0	0	0	0	1	0	0	3	1	0	6319	0	6319
1466	66	1	1	3	24.7028	162	94	116.667	6.2064	1.73262	3.74453	1.59189	5.49549	68.7401	1	0	0	0	0	1	1	0	1	1	0	1742	1	1742
1467	65	0	1	1	34.2936	134	64	87.3333	6.69774	1.4223	4.28242	2.16768	5.21794	65.9981	1	0	0	0	0	1	1	0	3	1	0	2421	0	2421
1468	69	1	1	2	26.5816	119	60	79.6667	4.96512	0.93096	3.09286	2.05478	5.88406	85.2889	0	0	0	0	0	1	1	0	3	2	0	3357	0	3357
1469	55	1	0	3	31.4005	113	63	79.6667	5.12028	0.85338	3.55834	1.54673	5.49549	96.1412	1	0	0	0	0	1	1	0	1	2	0	315	1	315
1470	67	1	1	2	23.571	94	60	71.3333	5.14614	1.31886	3.20664	1.3548	5.32896	76.2945	0	0	0	0	0	0	0	0	3	3	0	5984	0	5984
1471	65	0	1	1	27.4077	125	65	85	6.7236	1.1637	5.10994	0.98223	5.60651	88.8978	0	0	0	0	0	0	0	0	3	1	0	6351	0	6351
1472	62	0	0	3	26.8874	122	71	88	6.77532	1.1637	4.35482	2.74347	6.16161	112.346	1	0	0	0	0	1	1	1	3	1	0	4063	1	4063
1473	72	0	0	1	25.0794	158	77	104	6.18054	1.65504	4.08071	0.97094	6.93875	104.371	1	1	1	0	0	1	1	0	3	3	0	5853	0	5853
1474	54	1	1	2	32.8828	99	65	76.3333	5.40474	0.59478	4.33414	1.03868	5.88406	83.6122	0	0	0	0	0	0	0	0	2	1	0	6250	0	6250
1475	57	0	1	2	24.209	100	66	77.3333	4.47378	1.47402	1.94467	2.30316	4.88488	100.599	0	0	0	0	0	0	1	0	2	1	0	6746	0	6746
1476	59	1	1	2	31.7742	161	85	110.333	5.01684	1.00854	2.54462	3.19507	7.88242	91.5337	1	1	1	1	0	1	0	1	2	1	1	5572	1	6637
1477	65	0	0	2	36.2216	135	73	93.6667	5.06856	1.73262	2.57566	1.65963	22.8701	103.136	1	1	0	0	0	1	1	0	2	3	0	5190	0	5190
1478	56	0	0	3	24.5944	110	58	75.3333	5.71506	2.04294	3.01528	1.43383	4.66284	109.726	0	0	0	0	0	0	1	0	3	3	0	6097	0	6097
1479	64	0	1	3	37.6906	138	80	99.3333	4.62894	1.4223	2.35843	1.85156	7.54936	89.5946	0	1	0	0	0	0	0	0	2	1	0	6035	0	6035
1480	70	0	1	3	18.6408	106	47	66.6667	5.71506	1.99122	3.33594	0.84675	5.27345	91.6361	0	0	0	0	0	0	0	0	2	1	0	6286	0	6286
1481	72	0	0	1	34.1453	180	78	112	3.90486	1.4223	2.08949	0.85804	5.71753	98.4479	1	0	0	0	0	1	1	0	3	3	0	4507	1	4507
1482	66	1	1	3	26.4845	142	88	106	5.22372	1.11198	3.56351	1.19674	6.32814	68.3821	1	0	0	0	0	0	1	0	2	1	0	4157	1	4157
1483	60	0	1	3	31.718	152	76	101.333	6.93048	1.44816	4.50998	2.12252	5.71753	92.5138	1	0	0	0	0	0	1	0	3	3	0	6133	0	6133
1484	66	0	0	1	30.6876	119	75	89.6667	5.4306	0.95682	3.84797	1.36609	6.32814	102.356	1	0	0	0	0	1	0	0	2	2	0	6179	0	6179
1485	54	0	1	2	24.8769	110	60	76.6667	6.15468	1.39644	3.1963	3.40958	5.10692	102.263	0	0	0	0	0	0	1	0	2	1	0	6099	0	6099
1486	59	0	1	3	27.0525	108	67	80.6667	5.79264	1.06026	3.63074	2.40477	4.9959	93.0441	0	0	0	0	0	0	1	0	3	1	0	6235	0	6235
1487	56	0	1	2	21.7555	119	82	94.3333	5.32716	1.62918	2.80322	1.95317	5.77304	81.1752	0	0	0	0	0	0	1	1	1	1	0	6861	0	6861
1488	71	1	0	1	21.1377	136	66	89.3333	6.23226	1.83606	4.13243	0.57579	4.9959	103.008	0	0	0	0	0	0	1	0	2	2	0	4888	1	4888
1489	65	0	0	3	37.3513	123	60	81	4.62894	1.31886	2.57048	1.61447	10.7134	88.0872	1	1	0	0	0	1	0	1	3	3	0	6251	0	6251
1490	65	0	1	2	24.2935	110	34	59.3333	2.87046	1.39644	1.22059	0.55321	5.49549	89.1188	0	0	0	0	0	0	0	0	3	2	1	1428	1	4060
1491	69	1	1	2	21.7632	123	41	68.3333	5.0427	1.00854	3.68764	0.75643	5.32896	90.2913	0	0	0	0	0	0	0	0	2	1	0	6804	0	6804
1492	59	0	1	3	25.623	100	67	78	6.90462	2.24982	4.12208	1.16287	5.05141	93.0907	0	0	0	0	0	0	1	0	3	1	0	6294	0	6294
1493	57	1	1	2	21.1106	128	80	96	5.19786	1.52574	2.72047	2.07736	4.66284	98.2558	0	0	0	0	0	0	1	0	3	1	0	2168	1	2168
1494	68	1	1	2	28.8278	136	89	104.667	6.05124	0.87924	4.04968	2.44993	5.38447	67.3947	1	0	0	0	0	1	1	0	3	1	1	4517	0	5901
1495	55	0	1	1	37.9293	121	56	77.6667	3.7497	0.80166	2.34292	1.32093	9.93629	95.5189	1	1	1	1	0	1	1	1	1	3	1	4325	1	4457
1496	67	1	1	1	45.3404	96	63	74	5.09442	1.293	3.1394	1.44512	6.6612	86.4008	1	1	0	0	0	1	1	1	2	2	1	1296	1	1714
1497	66	1	1	2	29.8881	123	66	85	3.67212	0.74994	2.21362	1.54673	6.60569	92.3599	1	0	0	0	0	1	1	0	3	2	0	2988	1	2988
1498	65	0	1	3	21.6628	132	86	101.333	4.57722	1.73262	2.21879	1.36609	5.27345	75.9355	0	0	0	0	0	0	1	0	3	1	0	6596	0	6596
1499	70	1	1	1	22.7449	100	57	71.3333	5.53404	0.98268	3.35663	2.60799	5.82855	89.4449	0	0	1	1	0	0	1	0	2	1	0	2560	1	2560
1500	70	0	1	3	27.5388	126	64	84.6667	5.8185	1.78434	3.40318	1.37738	5.10692	86.1933	0	0	0	0	0	0	1	0	3	1	0	6489	0	6489
1501	71	0	1	3	29.2761	144	66	92	6.465	1.52574	4.32379	1.34351	5.05141	85.2939	1	0	0	0	0	0	0	1	3	1	0	6587	0	6587
1502	70	1	0	2	27.1742	162	81	108	4.86168	1.00854	3.1032	1.63705	5.32896	86.6838	1	0	0	0	0	1	1	0	2	2	0	5767	0	5767
1503	59	0	0	2	41.0595	114	69	84	4.6548	0.67236	3.04114	2.05478	13.4889	79.498	1	1	0	0	0	1	1	0	3	3	0	1159	1	1159
1504	67	0	1	2	22.9632	107	57	73.6667	5.61162	1.49988	3.29456	1.78382	5.32896	98.9402	0	0	0	0	0	0	1	0	3	1	1	2554	1	2558
1505	53	1	0	2	25.5331	143	74	97	4.18932	0.98268	2.87046	0.73385	4.88488	86.8275	1	0	0	0	0	1	0	0	3	3	0	5982	0	5982
1506	69	0	1	1	23.1606	147	64	91.6667	6.64602	1.4223	4.18415	2.26929	4.94039	64.3555	1	0	0	0	0	1	1	0	2	1	1	4186	0	6342
1507	71	0	1	1	24.7629	104	59	74	6.93048	1.18956	4.33931	3.05959	5.10692	72.5874	0	0	0	0	0	0	1	0	3	3	0	6669	0	6669
1508	56	1	1	2	31.9116	115	80	91.6667	3.59454	0.9051	2.21362	1.03868	5.27345	93.8534	0	0	0	0	0	0	1	0	2	1	0	6543	0	6543
1509	66	0	1	1	31.2652	157	105	122.333	6.90462	0.5172	4.64446	3.80473	7.54936	51.6086	1	1	0	0	0	1	0	0	1	2	0	5931	0	5931
1510	57	1	1	3	25.0872	99	68	78.3333	5.3013	1.11198	3.64109	1.19674	5.60651	93.0257	0	0	0	0	0	0	0	0	3	1	0	6363	0	6363
1511	55	0	0	3	27.5482	137	78	97.6667	4.24104	1.65504	1.88261	1.53544	5.71753	81.8152	1	0	0	0	0	1	1	0	2	1	0	6770	0	6770
1512	54	0	1	2	29.1094	135	64	87.6667	6.64602	1.8102	3.99796	1.82898	5.10692	108.712	0	0	0	0	0	0	1	0	3	3	0	6244	0	6244
1513	71	0	1	2	21.7444	100	69	79.3333	4.99098	1.78434	2.71013	1.08384	4.9959	85.6047	0	0	0	0	0	1	1	1	2	2	0	6371	0	6371
1514	67	0	0	1	38.0848	167	99	121.667	5.37888	0.9051	3.86866	1.32093	5.43998	66.5493	1	1	0	0	0	1	0	0	3	3	0	4389	1	4389
1515	70	1	1	3	32.4997	111	47	68.3333	4.3962	1.1637	2.71013	1.14029	7.10528	84.9351	0	1	0	0	0	0	0	0	2	1	0	1701	1	1701
1516	57	0	0	1	32.2788	123	79	93.6667	5.50818	0.98268	3.22733	2.83379	5.71753	4.92153	1	0	0	1	0	1	1	0	1	2	1	773	1	1100
1517	64	0	1	1	23.7132	137	70	92.3333	4.96512	1.37058	2.79805	1.73866	5.49549	89.6662	0	0	0	0	0	0	0	0	2	1	0	6585	0	6585
1518	62	1	1	2	24.1302	105	68	80.3333	4.9134	0.9051	3.38766	1.3548	5.10692	95.0233	0	0	0	0	0	1	1	0	2	2	0	5910	0	5910
1519	60	1	1	2	32.5046	131	75	93.6667	4.5255	1.21542	2.89632	0.9032	5.93957	96.2629	0	0	0	0	0	1	0	1	2	3	0	6113	0	6113
1520	71	0	1	2	23.096	130	60	83.3333	4.5255	1.39644	2.76702	0.7903	5.32896	90.7883	0	0	0	0	0	1	0	0	2	3	0	3545	1	3545
1521	66	1	1	3	29.229	145	83	103.667	4.49964	0.7758	2.66875	2.30316	6.27263	87.5019	1	0	0	0	0	1	1	0	2	1	0	6470	0	6470
1522	66	0	1	2	32.4103	164	66	98.6667	5.63748	1.0344	3.82211	1.70479	5.38447	88.2449	1	0	0	0	0	0	1	0	3	1	1	5718	0	6839
1523	62	1	1	1	33.1761	143	65	91	5.89608	0.9051	3.94106	2.29187	5.66202	94.6792	1	0	0	0	0	1	1	1	2	1	0	3555	1	3555
1524	61	1	1	3	25.2518	112	64	80	5.22372	0.98268	3.22216	2.22413	5.27345	79.3724	1	0	1	0	0	1	1	0	3	2	0	4743	1	4743
1525	73	0	0	1	29.6896	146	76	99.3333	4.55136	2.17224	1.45333	2.02091	5.27345	97.6906	1	0	0	0	0	0	1	0	3	3	0	2102	1	2102
1526	65	1	1	3	26.2784	170	75	106.667	3.98244	1.11198	2.31706	1.20803	5.49549	87.7144	1	0	0	0	0	1	0	1	1	1	0	6413	0	6413
1527	56	1	1	2	30.4433	136	67	90	5.50818	0.72408	3.42904	2.95798	6.82773	93.6176	0	0	1	1	0	0	0	1	1	2	0	2964	1	2964
1528	58	1	1	2	27.5823	122	80	94	5.14614	0.87924	3.64626	1.3548	5.21794	81.5913	0	0	0	0	0	0	0	0	2	2	0	6690	0	6690
1529	70	1	1	2	24.2805	142	78	99.3333	5.58576	0.56892	3.67212	2.9354	6.99426	74.7812	1	1	0	0	0	0	1	0	3	1	0	5773	1	5773
1530	56	1	0	1	26.1198	129	73	91.6667	3.879	0.85338	1.59815	3.11604	14.8767	114.402	1	1	0	0	0	1	0	0	3	3	1	5222	0	5983
1531	66	1	0	2	36.3322	142	81	101.333	5.61162	0.85338	4.09105	1.45641	8.38201	88.9763	1	1	0	0	0	1	0	0	3	1	0	5874	0	5874
1532	60	1	1	2	24.4898	111	60	77	4.73238	1.6809	2.52911	1.14029	5.43998	91.0221	0	0	0	0	0	0	0	0	3	1	0	5504	0	5504
1533	59	0	1	2	27.7151	116	71	86	5.24958	1.0344	3.17044	2.28058	5.27345	79.4701	0	0	0	0	0	0	1	0	2	2	0	6300	0	6300
1534	61	0	1	3	22.7538	91	61	71	4.06002	1.65504	1.95502	0.98223	5.551	91.4721	0	0	0	0	0	0	1	0	2	1	0	6719	0	6719
1535	57	1	1	3	23.8331	111	66	81	4.86168	1.08612	2.87046	1.97575	5.21794	98.3267	0	0	0	0	0	0	1	0	3	1	0	3535	1	3535
1536	60	1	1	2	28.2487	122	78	92.6667	5.99952	0.9051	4.20484	1.94188	4.71835	80.3375	0	0	0	0	0	0	1	0	2	1	0	5871	0	5871
1537	71	0	1	3	34.7475	110	60	76.6667	6.56844	1.49988	4.54102	1.15158	5.99508	55.9069	0	0	0	0	0	0	1	0	2	2	0	6771	0	6771
1538	63	0	0	2	26.2404	100	51	67.3333	4.57722	1.60332	2.57566	0.86933	5.60651	104.373	0	0	0	0	0	0	1	0	1	3	0	6545	0	6545
1539	70	1	1	3	23.7533	109	73	85	3.98244	1.4223	2.29637	0.57579	5.43998	74.9642	0	0	0	0	0	0	0	0	3	1	0	1538	1	1538
1540	67	1	1	2	29.3118	145	66	92.3333	4.55136	1.0344	2.5498	2.11123	5.551	67.9378	1	0	0	0	0	0	0	0	3	3	0	6356	0	6356
1541	69	0	1	2	26.0043	140	66	90.6667	5.172	1.49988	2.82391	1.85156	5.21794	56.445	1	0	0	0	0	0	0	1	2	2	1	3458	1	4598
1542	67	0	1	1	39.5888	132	74	93.3333	5.6892	1.13784	3.879	1.4677	5.82855	87.8715	0	0	0	0	0	0	1	0	2	1	0	6592	0	6592
1543	67	0	1	2	23.9963	106	67	80	4.7841	1.4223	2.79805	1.23061	5.66202	93.2246	0	0	1	1	0	1	1	1	3	3	0	6228	0	6228
1544	69	0	1	2	25.8731	120	60	80	5.48232	1.47402	3.09286	1.99833	5.32896	91.8604	0	0	0	0	0	0	0	0	2	1	0	6286	0	6286
1545	55	1	0	2	24.9365	105	62	76.3333	6.12882	1.57746	4.11691	0.94836	5.551	109.425	0	0	0	0	0	0	1	0	1	1	0	6419	0	6419
1546	66	1	1	1	26.6554	165	85	111.667	5.24958	0.80166	3.63592	1.77253	5.27345	87.406	1	0	0	0	0	1	1	0	2	2	0	5489	1	5489
1547	73	1	1	3	27.4583	110	62	78	6.02538	1.08612	3.27388	3.63538	5.77304	87.8229	1	0	0	0	0	1	1	0	2	1	0	6039	0	6039
1548	60	1	1	3	30.9341	116	75	88.6667	7.03392	1.21542	4.85651	2.09994	6.27263	96.2444	0	0	0	0	0	0	0	0	3	1	0	4295	1	4295
1549	73	1	1	1	24.7735	115	74	87.6667	5.32716	1.21542	3.70832	0.88062	5.27345	83.2873	0	0	0	0	0	0	0	0	2	1	1	6051	0	6203
1550	61	1	1	3	30.0409	122	79	93.3333	5.61162	0.93096	3.67729	2.19026	5.21794	79.8489	0	0	1	1	0	1	1	1	2	1	0	5976	0	5976
1551	57	0	1	2	20.5359	114	71	85.3333	4.99098	1.83606	2.65841	1.08384	5.43998	106.617	0	0	0	0	0	0	1	0	3	3	0	6526	0	6526
1552	62	1	0	1	23.4063	111	70	83.6667	4.03416	1.37058	2.35843	0.66611	4.82937	115.966	0	0	0	0	0	0	0	0	2	3	0	6763	0	6763
1553	56	0	1	2	37.98	155	75	101.667	5.58576	1.11198	3.40318	2.33703	5.43998	81.0643	1	0	0	0	0	1	0	0	2	1	0	5994	0	5994
1554	58	1	1	2	32.8015	139	75	96.3333	4.42206	0.69822	2.92735	1.73866	5.82855	72.4593	0	0	0	0	0	0	1	0	2	1	0	4603	1	4603
1555	69	0	1	1	26.1009	131	59	83	4.16346	1.44816	2.32223	0.85804	4.38529	73.7875	1	0	0	0	0	1	1	0	3	3	1	403	1	6302
1556	70	0	1	2	29.8846	111	53	72.3333	5.9478	1.31886	3.41352	2.65315	5.49549	91.8089	0	0	0	0	0	0	0	0	3	3	0	6146	0	6146
1557	57	0	1	3	31.65	130	60	83.3333	6.05124	1.00854	4.45309	1.28706	5.60651	80.2154	0	1	0	0	0	0	0	0	1	2	0	6325	0	6325
1558	70	1	1	3	25.0927	150	60	90	4.11174	1.13784	2.39464	1.26448	7.10528	89.802	1	1	0	0	0	0	0	0	2	2	1	1038	1	3062
1559	70	0	1	2	28.9322	127	61	83	6.2064	1.08612	4.2307	1.94188	5.27345	85.7838	1	0	0	0	0	1	1	0	3	3	0	5538	1	5538
1560	59	0	1	2	31.2175	109	66	80.3333	5.92194	2.04294	3.4911	0.84675	5.551	92.6617	0	0	0	0	0	0	1	0	3	2	0	6538	0	6538
1561	61	0	1	3	33.3608	114	60	78	5.5599	1.96536	3.04114	1.20803	14.7657	106.471	1	1	0	0	0	1	0	0	1	1	0	6046	0	6046
1562	60	0	1	3	31.718	120	61	80.6667	3.93072	1.37058	2.07914	1.04997	5.93957	98.3615	0	0	0	0	0	0	1	1	2	1	0	6075	0	6075
1563	69	1	1	3	27.3374	113	65	81	4.08588	1.06026	2.05846	2.11123	5.66202	101.888	0	0	0	0	0	0	1	0	3	2	0	5381	1	5381
1564	62	0	0	1	36.1988	155	80	105	3.18078	1.06026	1.5154	1.32093	6.93875	77.9767	1	0	0	0	0	1	1	0	2	3	0	2084	1	2084
1565	56	0	0	2	34.6649	112	68	82.6667	4.5255	1.60332	2.4567	1.0161	5.93957	64.0144	0	0	0	0	0	0	0	0	2	2	0	6640	0	6640
1566	64	1	1	1	29.3118	150	80	103.333	4.57722	1.9395	2.41532	0.48547	6.55018	93.5399	1	0	0	0	0	0	0	0	2	1	0	6329	0	6329
1567	60	0	1	3	27.0553	114	55	74.6667	6.43914	1.75848	4.42206	0.5645	5.16243	78.9154	0	0	0	0	0	0	0	0	3	3	0	5815	0	5815
1568	60	0	1	3	33.9309	120	73	88.6667	2.74116	1.47402	1.02923	0.51934	5.21794	92.1518	0	0	0	0	0	0	0	0	3	3	0	6432	0	6432
1569	61	0	1	1	37.0797	139	72	94.3333	5.63748	1.24128	3.7497	1.41125	6.05059	97.2058	1	0	0	0	0	1	0	0	3	3	0	6053	0	6053
1570	69	0	0	1	29.2708	161	84	109.667	5.14614	1.06026	2.79288	2.8225	5.27345	85.7519	1	0	0	0	0	1	0	0	1	3	1	3556	0	6448
1571	59	1	1	1	29.6168	118	79	92	3.05148	0.59478	1.43782	2.22413	12.1012	91.8744	0	1	1	1	0	0	0	0	3	1	0	6686	0	6686
1572	59	1	1	3	26.6704	109	79	89	6.8529	0.7758	5.29096	1.71608	6.82773	53.9259	1	0	0	0	0	1	0	0	2	1	0	6763	0	6763
1573	64	1	1	3	25.0079	124	76	92	6.12882	1.49988	4.06002	1.2419	5.60651	78.0877	0	0	0	0	0	0	1	0	2	1	0	4382	1	4382
1574	61	1	1	3	23.6326	170	94	119.333	3.59454	1.06026	2.18776	0.75643	5.27345	79.9049	1	0	0	0	0	1	0	0	1	1	0	5949	1	5949
1575	56	0	0	3	31.5657	121	66	84.3333	5.27544	1.34472	3.29974	1.37738	10.1583	109.978	1	1	0	0	0	1	1	0	3	3	0	5839	0	5839
1576	61	1	1	2	24.8356	130	65	86.6667	4.5255	1.0344	2.67392	1.78382	5.82855	79.3506	0	0	0	0	0	1	0	0	2	1	0	6111	0	6111
1577	70	1	1	2	29.0176	113	77	89	5.84436	1.44816	3.16526	2.68702	4.9959	60.0324	0	0	0	0	0	0	0	1	3	1	0	6004	0	6004
1578	68	1	1	2	22.7788	120	70	86.6667	4.31862	1.26714	2.63772	0.9032	5.43998	75.8772	0	0	0	0	0	0	1	0	2	1	0	6194	0	6194
1579	54	0	1	2	19.1649	98	74	82	4.06002	1.70676	1.73779	1.34351	5.10692	95.9025	0	0	0	0	0	0	0	0	3	1	0	6847	0	6847
1580	54	1	0	1	30.315	121	79	93	4.5255	0.85338	2.3636	2.85637	5.93957	97.1952	0	0	0	1	0	0	1	0	1	1	0	4498	1	4498
1581	70	1	1	3	31.6961	160	88	112	3.85314	0.80166	1.91364	2.4838	5.82855	89.6569	1	0	0	0	0	0	0	0	2	1	0	3609	1	3609
1582	65	0	1	3	22.6954	141	78	99	4.6548	1.62918	2.48773	1.17416	5.16243	76.0136	1	0	0	0	0	1	1	0	3	3	0	4015	1	4015
1583	60	1	1	2	25.974	117	72	87	5.35302	1.21542	3.33594	1.74995	6.16161	64.4061	0	0	0	0	0	0	1	0	2	1	0	5210	1	5210
1584	62	1	1	3	31.5617	118	80	92.6667	6.74946	0.93096	5.17717	1.39996	7.38283	70.5535	0	1	0	0	0	0	1	0	3	1	0	6083	1	6083
1585	55	0	1	3	23.1606	87	56	66.3333	5.99952	0.95682	4.40137	1.39996	4.49631	95.3628	0	0	0	0	0	0	0	0	1	2	0	5978	0	5978
1586	67	1	1	3	23.7527	131	62	85	3.54282	1.73262	1.60849	0.44031	4.21876	96.5761	0	0	0	0	0	0	0	0	3	1	0	6767	0	6767
1587	61	0	1	3	22.5992	114	66	82	5.32716	2.27568	2.56531	1.06126	5.16243	77.9028	0	0	0	0	0	1	0	0	2	1	0	6463	0	6463
1588	65	0	1	2	24.4646	136	79	98	5.14614	1.39644	2.82908	2.00962	5.88406	94.6989	0	0	0	0	0	0	0	0	1	1	0	6083	0	6083
1589	69	0	1	2	28.7642	166	78	107.333	6.12882	1.00854	4.32896	1.72737	5.88406	73.6097	1	0	0	0	0	1	0	0	3	3	0	6701	0	6701
1590	69	1	1	3	26.7344	118	68	84.6667	5.61162	0.85338	4.12726	1.37738	5.66202	85.6195	0	0	1	0	0	0	1	0	1	2	0	2166	1	2166
1591	62	0	1	2	23.6704	145	69	94.3333	5.4306	2.14638	2.62738	1.43383	7.54936	110.257	1	1	0	0	0	0	0	0	3	1	0	6467	0	6467
1592	57	1	1	3	24.4141	91	66	74.3333	4.93926	1.21542	3.47041	0.55321	6.32814	92.9687	0	0	0	0	0	0	0	0	2	2	0	6391	0	6391
1593	60	1	1	3	23.0079	115	74	87.6667	4.21518	0.95682	2.51876	1.61447	5.10692	96.3064	0	0	0	0	0	0	1	0	1	1	0	5203	0	5203
1594	65	1	1	2	31.2862	137	69	91.6667	4.7841	0.98268	3.12389	1.47899	8.15997	87.5727	1	1	0	0	0	1	1	0	2	2	0	3668	1	3668
1595	56	0	1	3	29.597	140	73	95.3333	5.9478	1.18956	4.09622	1.44512	5.10692	101.194	1	0	0	0	0	0	0	0	2	1	0	4385	0	4385
1596	68	0	0	1	37.8997	144	77	99.3333	4.88754	1.18956	3.13423	1.23061	5.05141	101.243	1	0	0	0	0	1	0	0	3	3	1	5335	0	5582
1597	72	0	1	3	23.3172	138	66	90	5.84436	1.31886	3.33077	2.60799	9.32568	90.1094	0	1	0	0	0	0	1	1	3	2	0	5965	0	5965
1598	64	1	1	2	24.172	153	98	116.333	5.9478	1.26714	4.09105	1.28706	6.16161	93.5309	1	0	0	0	0	1	1	0	3	1	0	6119	0	6119
1599	63	0	1	2	20.5457	121	64	83	4.70652	1.293	2.90666	1.10642	5.27345	90.0492	0	0	0	0	0	0	1	0	3	1	0	6386	0	6386
1600	65	1	1	2	23.2409	121	75	90.3333	5.53404	1.44816	3.65143	0.94836	5.16243	97.9174	0	0	0	0	0	0	1	0	2	2	0	6071	0	6071
1601	62	0	1	2	19.4181	128	81	96.6667	5.79264	1.70676	3.20664	1.9193	4.88488	77.6609	0	0	0	0	0	0	0	0	3	1	0	6788	0	6788
1602	70	0	1	1	28.9508	172	70	104	6.18054	1.08612	4.49447	1.30964	5.10692	63.4779	1	0	0	0	0	1	1	0	3	3	1	3054	1	3528
1603	64	1	1	2	25.4797	108	71	83.3333	6.41328	1.11198	4.64963	1.42254	5.551	88.3788	1	0	0	0	0	1	1	0	2	1	0	6887	0	6887
1604	61	1	1	2	25.7117	122	72	88.6667	3.85314	0.80166	2.48773	1.23061	5.60651	90.5614	0	0	1	1	0	1	1	1	2	2	1	3615	1	5125
1605	73	0	0	1	43.676	139	76	97	4.29276	1.4223	2.33257	1.17416	5.77304	63.6939	1	0	0	0	0	1	0	0	3	3	1	4439	1	6225
1606	57	1	1	3	24.8135	116	66	82.6667	4.57722	1.08612	2.86012	1.37738	5.49549	103.788	0	0	0	0	0	0	0	0	2	1	0	5994	0	5994
1607	56	1	1	3	35.8603	148	83	104.667	6.23226	0.9051	4.04968	2.78863	4.82937	82.2461	1	0	0	0	0	1	0	0	2	1	0	6148	0	6148
1608	55	1	1	2	27.9035	114	79	90.6667	6.43914	0.85338	3.9152	3.64667	5.16243	94.4077	1	0	0	0	0	1	1	0	2	1	0	6202	0	6202
1609	59	0	1	3	24.6804	116	75	88.6667	6.28398	1.83606	4.04968	0.86933	5.21794	92.9636	0	0	0	0	0	0	0	0	2	1	0	6284	0	6284
1610	61	1	1	3	30.9846	146	80	102	5.79264	0.93096	3.61006	2.73218	5.49549	79.7394	1	0	0	0	0	0	1	1	2	1	0	4861	0	4861
1611	65	0	1	2	34.1453	121	72	88.3333	5.97366	1.13784	4.07036	1.67092	6.16161	66.0619	1	0	0	0	0	1	1	0	3	2	1	3047	1	3858
1612	64	1	1	2	32.0455	115	66	82.3333	5.172	1.44816	3.07217	1.42254	6.77222	88.1834	1	0	0	0	0	1	1	0	2	1	1	4258	0	6284
1613	62	0	0	3	28.9127	104	70	81.3333	7.03392	1.70676	4.8203	1.10642	5.77304	89.8681	1	0	0	0	0	1	1	0	3	2	0	6378	0	6378
1614	70	0	1	1	28.4045	118	57	77.3333	5.48232	2.1981	2.69978	1.27577	4.9959	85.8763	0	0	0	0	0	0	0	0	2	3	0	5074	1	5074
1615	63	0	1	3	29.7187	143	76	98.3333	4.99098	0.93096	3.16009	1.96446	5.38447	90.2048	1	0	0	0	0	0	1	1	1	1	0	6700	0	6700
1616	61	0	1	2	25.2131	100	66	77.3333	6.38742	1.78434	3.93072	1.4677	5.60651	97.3914	0	0	0	0	0	0	1	0	3	1	0	6536	0	6536
1617	55	0	0	3	50.4303	130	77	94.6667	5.19786	1.57746	3.38249	0.51934	6.60569	94.4303	1	0	0	0	0	1	0	0	2	1	0	6164	0	6164
1618	67	0	1	1	30.9091	106	76	86	6.7236	1.13784	4.29793	2.81121	4.9959	57.4161	0	0	0	0	0	0	1	0	2	3	0	6733	0	6733
1619	59	0	1	3	24.5608	99	58	71.6667	5.58576	1.31886	3.73936	1.15158	5.27345	79.2334	0	0	0	0	0	0	1	0	1	1	0	5299	1	5299
1620	57	0	1	2	29.569	129	87	101	5.12028	1.26714	3.02562	1.8064	4.94039	80.3096	0	0	0	0	0	0	1	0	3	1	0	5993	0	5993
1621	68	1	1	3	24.4297	126	81	96	5.35302	1.24128	3.24284	1.89672	5.32896	90.8527	0	0	1	0	0	0	1	1	1	2	1	310	1	391
1622	66	1	1	3	34.1398	126	78	94	5.4306	1.13784	3.78073	1.11771	12.9893	68.7698	1	1	0	0	0	1	0	0	2	3	0	5965	0	5965
1623	59	0	1	2	22.8152	162	95	117.333	4.80996	1.9395	2.46704	0.88062	5.43998	98.8984	1	0	0	0	0	0	1	0	1	1	0	3319	1	3319
1624	55	1	1	3	31.9583	125	68	87	4.47378	0.98268	3.02562	1.0161	5.38447	93.998	0	0	0	0	0	0	1	0	2	2	0	6006	0	6006
1625	72	1	1	2	28.6456	141	77	98.3333	4.6548	1.11198	2.92735	1.34351	4.9959	83.8082	1	0	0	0	0	1	1	0	1	1	0	5910	0	5910
1626	71	1	0	1	20.2119	115	70	85	4.08588	0.93096	2.3636	1.72737	5.66202	76.8543	0	0	0	0	0	0	1	0	2	2	0	4268	1	4268
1627	58	0	1	2	27.1494	142	66	91.3333	5.84436	1.57746	3.56351	1.53544	5.05141	99.5543	1	0	0	0	0	0	1	0	3	1	0	6811	0	6811
1628	54	0	1	2	19.0971	106	63	77.3333	5.84436	2.01708	3.40318	0.92578	4.88488	108.881	0	0	0	0	0	0	1	0	3	1	0	5972	0	5972
1629	71	1	1	3	28.1559	143	77	99	4.03416	1.13784	2.33257	1.23061	6.05059	74.3864	1	0	0	0	0	1	1	1	2	1	0	6041	0	6041
1630	66	0	1	2	26.6544	124	70	88	6.38742	1.62918	4.02382	1.60318	5.71753	88.7361	0	0	0	0	0	0	1	1	1	2	1	5209	1	5218
1631	67	1	0	1	25.9661	158	75	102.667	5.66334	1.18956	4.03416	0.95965	5.93957	88.5647	1	0	0	0	1	1	1	0	2	3	0	6631	0	6631
1632	57	0	1	3	22.8152	120	73	88.6667	4.73238	2.24982	2.09466	0.84675	5.05141	100.401	1	0	0	0	0	1	0	1	3	3	0	6244	0	6244
1633	62	0	0	3	29.0318	141	82	101.667	5.97366	1.37058	3.99278	1.33222	5.551	61.4568	1	0	0	0	0	1	0	0	3	3	0	6175	0	6175
1634	61	0	1	3	23.6894	109	68	81.6667	5.87022	1.99122	3.11872	1.65963	6.05059	78.0709	0	0	0	0	0	0	0	0	3	1	0	6482	0	6482
1635	66	1	1	2	27.1471	128	64	85.3333	5.76678	1.18956	4.12726	0.98223	5.77304	76.8217	0	0	0	0	0	0	0	0	3	1	0	6643	0	6643
1636	59	0	0	3	25.2625	116	75	88.6667	4.99098	2.04294	2.5498	0.86933	4.94039	108.016	1	0	0	0	0	1	0	0	3	2	0	6720	0	6720
1637	60	0	1	3	24.4212	115	71	85.6667	4.16346	1.37058	2.32223	1.02739	4.9959	97.9597	0	0	0	0	0	0	1	0	3	1	0	6811	0	6811
1638	69	0	0	2	16.8004	175	80	111.667	4.9134	1.99122	2.46187	1.00481	5.21794	74.3514	1	0	0	0	0	0	1	0	3	3	1	5047	1	5070
1639	59	0	1	3	29.5	96	48	64	5.172	1.5516	3.18595	0.94836	5.16243	92.626	0	0	0	0	0	0	1	0	2	2	0	6204	0	6204
1640	71	0	1	2	19.9421	116	54	74.6667	6.30984	2.40498	3.39283	1.11771	5.16243	72.7847	0	0	0	0	0	0	1	0	3	2	0	6138	0	6138
1641	57	1	1	2	33.457	107	66	79.6667	3.1032	0.80166	1.91881	0.83546	5.05141	92.9165	0	0	0	0	0	0	0	0	2	1	0	6308	0	6308
1642	57	0	1	1	31.3492	124	81	95.3333	5.27544	1.57746	3.28422	0.9032	5.32896	80.3653	0	0	0	0	0	0	0	0	3	3	0	5853	0	5853
1643	66	1	0	2	24.9008	129	74	92.3333	4.62894	1.78434	2.64806	0.42902	5.60651	89.2995	0	0	0	0	0	0	0	0	1	1	0	6874	0	6874
1644	58	0	1	3	28.0332	129	68	88.3333	4.68066	1.96536	2.30671	0.89191	4.9959	80.0149	0	0	0	0	0	0	0	0	3	1	0	2391	1	2391
1645	56	1	1	2	18.6588	151	77	101.667	5.74092	1.5516	3.61523	1.25319	5.21794	104.295	1	0	0	0	0	1	0	0	1	1	0	6244	0	6244
1646	70	1	0	2	23.7803	127	66	86.3333	4.96512	1.47402	3.13423	0.77901	5.21794	104.325	0	0	0	0	0	0	1	0	3	3	0	2891	1	2891
1647	63	1	1	2	28.9794	108	71	83.3333	4.47378	1.83606	1.99122	1.41125	5.10692	44.6737	0	0	0	0	0	0	1	0	3	1	0	5211	1	5211
1648	65	1	1	3	25.1122	124	74	90.6667	5.19786	1.06026	3.31008	1.8064	6.21712	69.048	1	0	0	0	0	1	1	1	2	1	0	5051	1	5051
1649	54	1	0	3	31.9764	119	77	91	5.71506	0.87924	3.94106	1.95317	5.43998	51.4375	0	0	0	0	0	0	0	0	3	1	0	6645	0	6645
1650	57	1	1	3	28.7579	123	71	88.3333	4.70652	1.11198	3.09803	1.08384	5.551	98.5139	1	0	1	0	0	1	1	1	2	1	0	6000	0	6000
1651	63	1	1	2	21.6443	110	66	80.6667	4.7841	1.39644	2.64806	1.61447	4.88488	88.9725	0	0	0	0	0	0	0	0	3	2	0	6250	0	6250
1652	65	1	1	3	25.8192	142	75	97.3333	5.58576	1.11198	3.44455	2.24671	6.27263	77.3635	1	0	0	0	0	1	1	1	3	1	0	5998	0	5998
1653	58	0	0	1	41.713	112	75	87.3333	4.80996	1.0344	3.27388	1.09513	5.60651	92.2179	0	0	0	0	0	0	0	0	3	2	0	6825	0	6825
1654	61	1	1	2	32.2831	123	75	91	4.99098	0.95682	3.09803	2.04349	5.16243	95.404	0	0	0	0	0	0	0	0	2	1	0	6841	0	6841
1655	66	1	1	3	25.637	123	57	79	4.3962	1.11198	2.77736	1.10642	5.43998	92.1901	0	0	0	0	0	0	0	0	1	2	0	4493	1	5280
1656	56	0	1	1	36.044	127	55	79	3.879	1.13784	2.35326	0.84675	6.77222	95.1465	0	0	0	0	0	0	0	0	3	3	0	6109	0	6109
1657	55	1	1	3	28.5033	112	75	87.3333	5.61162	1.21542	3.69798	1.52415	5.88406	83.3406	1	0	1	0	0	1	1	0	2	1	0	6601	0	6601
1658	63	0	1	2	26.4121	142	81	101.333	6.74946	1.5516	4.26173	2.04349	4.71835	95.9606	1	0	0	0	0	1	1	0	3	1	0	6202	0	6202
1659	69	1	1	2	30.8642	105	63	77	5.32716	0.69822	3.68764	2.05478	4.94039	60.5877	1	0	0	0	0	1	0	0	1	2	0	6077	1	6077
1660	57	1	1	2	25.6729	126	73	90.6667	5.84436	1.18956	4.05485	1.30964	5.82855	110.801	0	0	0	0	1	0	0	0	1	1	1	5833	0	6385
1661	67	0	0	2	30.1847	123	77	92.3333	5.48232	2.01708	2.94804	1.129	5.66202	86.8951	0	1	0	0	0	0	0	0	3	3	1	1880	1	4398
1662	70	1	1	3	25.6797	108	61	76.6667	4.80996	1.13784	2.87563	1.73866	5.21794	100.868	0	0	0	0	0	1	1	0	2	1	0	6113	0	6113
1663	71	0	0	2	27.4077	131	59	83	5.45646	1.1637	2.88598	3.07088	2.05387	29.8894	1	1	0	0	1	1	1	0	3	3	0	785	1	785
1664	55	0	1	2	26.9886	115	71	85.6667	5.24958	1.65504	2.86012	1.60318	6.05059	95.8726	0	0	0	0	0	0	1	0	1	1	0	5962	0	5962
1665	53	0	0	3	38.0366	116	61	79.3333	4.88754	2.1981	2.37912	0.6774	6.99426	95.6472	1	1	0	0	0	1	0	0	3	1	0	6084	0	6084
1666	72	0	1	2	32.3884	114	62	79.3333	4.5255	1.37058	2.8808	0.59837	5.32896	72.1339	0	0	0	0	0	0	0	0	2	3	1	4105	0	6830
1667	62	1	1	2	27.8317	112	69	83.3333	5.06856	1.31886	3.23767	1.11771	6.05059	89.4618	1	1	0	0	0	1	0	0	2	1	0	6477	0	6477
1668	63	1	1	3	22.3288	115	63	80.3333	5.01684	1.6809	3.02045	0.68869	5.49549	78.3539	0	0	0	0	0	0	0	0	3	2	0	5966	0	5966
1669	64	0	1	2	21.5562	114	76	88.6667	4.73238	1.1637	2.84977	1.56931	6.05059	89.9196	0	0	0	0	0	0	1	0	2	1	0	6813	0	6813
1670	60	0	1	3	22.5827	97	60	72.3333	4.70652	1.06026	2.72564	2.00962	5.05141	78.4656	0	0	0	0	0	0	0	0	1	1	0	5930	0	5930
1671	68	0	1	1	26.6544	108	60	76	5.3013	1.60332	3.03079	1.45641	5.32896	92.7835	0	0	0	0	0	0	1	0	3	1	0	6270	1	6270
1672	54	0	1	3	26.1224	124	76	92	5.45646	1.44816	3.54799	1.00481	7.16079	108.686	0	1	0	0	0	0	0	0	2	1	1	6793	0	6813
1673	64	1	1	3	34.7566	129	74	92.3333	4.99098	1.24128	3.24802	1.09513	5.77304	62.589	0	0	0	0	0	0	1	0	3	1	0	6320	0	6320
1674	67	0	1	1	26.3037	130	68	88.6667	4.73238	1.5516	2.59634	1.27577	5.551	74.8459	0	0	0	0	0	0	0	0	3	3	0	3515	1	3515
1675	58	1	1	3	26.9167	130	78	95.3333	4.55136	1.11198	1.6809	3.8386	5.21794	97.6118	0	0	0	0	0	0	1	0	2	2	0	6042	0	6042
1676	72	0	1	2	24.8416	126	51	76	5.79264	1.8102	3.24284	1.61447	5.77304	49.4154	0	0	0	0	0	1	0	0	2	3	0	3102	1	3102
1677	70	1	1	3	31.2213	119	68	85	5.19786	0.69822	3.74453	1.64834	5.60651	89.9448	1	0	0	0	0	1	0	0	3	1	0	5028	1	5028
1678	68	0	1	2	33.6505	154	76	102	4.96512	1.5516	2.55497	1.87414	5.66202	74.4165	1	0	0	0	0	0	0	0	3	3	1	1415	0	6365
1679	69	1	1	2	26.8804	147	64	91.6667	4.06002	1.0344	2.60669	0.91449	5.21794	85.637	1	0	1	1	0	1	1	0	2	1	1	2088	1	2210
1680	60	1	1	3	30.7236	115	73	87	3.879	1.00854	2.46704	0.88062	5.32896	96.3043	0	0	0	0	0	1	0	0	2	1	0	6816	0	6816
1681	70	0	0	1	35.0741	149	75	99.6667	5.71506	1.44816	3.73936	1.15158	6.21712	100.01	1	0	0	0	0	1	1	0	3	2	0	6441	0	6441
1682	64	1	1	2	33.103	135	70	91.6667	5.63748	1.0344	3.73936	1.88543	5.32896	88.7126	0	0	0	0	0	0	1	0	2	1	0	6006	0	6006
1683	56	0	1	3	33.6008	109	68	81.6667	4.88754	0.98268	3.31525	1.28706	5.551	94.7336	1	0	0	0	0	1	1	0	3	1	0	6221	0	6221
1684	56	0	1	3	23.4375	114	70	84.6667	5.63748	1.78434	3.40835	0.97094	5.27345	107.462	0	0	0	0	0	0	0	0	2	3	0	6252	0	6252
1685	67	0	0	3	24.2846	123	47	72.3333	4.93926	2.04294	2.59117	0.66611	7.93793	75.2431	0	1	0	0	0	0	0	0	3	3	1	5402	1	6343
1686	55	1	1	2	21.9027	102	69	80	4.47378	0.93096	2.94287	1.30964	5.16243	94.3042	0	0	0	0	0	0	0	0	2	2	0	5900	0	5900
1687	72	0	1	3	33.4334	108	71	83.3333	7.00806	1.21542	4.691	2.40477	5.32896	55.5194	0	0	0	0	0	1	0	0	3	3	0	6861	0	6861
1688	60	1	1	1	27.3813	142	85	104	5.19786	0.9051	3.2687	2.23542	5.21794	96.5989	1	0	0	0	0	0	1	0	2	1	0	4640	1	4640
1689	64	0	1	1	34.0431	134	82	99.3333	5.71506	1.18956	3.44972	2.34832	5.77304	58.7479	0	0	0	0	0	1	1	1	2	1	1	2268	0	5896
1690	73	1	1	1	29.4262	139	75	96.3333	5.32716	1.06026	3.6204	1.41125	5.88406	59.0199	0	0	0	0	0	0	1	0	3	3	0	970	1	970
1691	60	0	1	3	32.4619	121	66	84.3333	6.28398	1.0344	4.41689	1.81769	5.99508	68.197	1	0	0	0	0	1	1	0	3	1	0	5864	0	5864
1692	62	1	1	3	27.3588	131	71	91	5.5599	1.4223	3.48076	1.43383	5.32896	94.9364	0	0	0	0	0	0	1	0	2	1	0	6274	0	6274
1693	63	0	1	2	27.5441	125	67	86.3333	5.01684	1.293	3.16009	1.23061	5.21794	90.1966	0	0	0	0	0	0	1	1	3	3	0	6148	0	6148
1694	66	1	1	1	31.0777	112	54	73.3333	5.01684	0.74994	3.38249	1.93059	5.93957	76.993	1	0	1	1	0	1	1	1	2	2	1	2942	1	4185
1695	62	0	1	1	32.8245	119	58	78.3333	5.5599	2.1981	2.80322	1.21932	5.21794	90.6439	1	0	0	0	0	1	0	1	3	2	0	4580	1	4580
1696	71	1	1	3	27.0555	114	61	78.6667	4.29276	0.72408	2.74633	1.79511	5.43998	74.0322	1	0	0	0	0	1	1	0	2	1	0	5827	1	5827
1697	62	0	1	1	27.509	131	71	91	5.19786	1.18956	3.70832	0.65482	5.88406	77.5319	0	0	0	0	0	0	0	0	3	2	0	6413	0	6413
1698	61	1	1	3	23.3591	111	66	81	6.7236	1.44816	4.88754	0.84675	5.38447	79.408	0	0	0	0	0	0	0	0	3	1	0	6004	0	6004
1699	73	0	1	2	26.0021	117	62	80.3333	3.28422	1.52574	1.39644	0.7903	5.88406	83.9681	0	0	0	0	0	0	0	0	3	2	0	6318	1	6318
1700	56	1	1	3	29.4026	135	74	94.3333	3.59454	0.54306	1.30334	3.81602	7.2163	98.6719	1	1	0	0	0	1	0	0	3	2	0	6830	0	6830
1701	65	1	1	2	25.6772	141	75	97	4.99098	1.39644	2.78254	1.77253	6.16161	87.6469	1	0	0	0	0	1	0	1	1	1	0	6377	0	6377
1702	60	1	1	3	27.793	103	57	72.3333	5.84436	0.85338	3.99796	2.16768	7.04977	96.0808	0	1	0	0	0	1	1	0	2	1	0	6725	0	6725
1703	66	0	1	2	28.1836	155	64	94.3333	6.38742	0.9051	4.5255	2.08865	5.27345	57.7202	1	0	0	0	0	1	1	0	2	3	0	5212	0	5212
1704	67	0	1	2	20.3415	101	62	75	5.48232	2.04294	3.14975	0.63224	5.38447	88.0208	0	0	0	0	0	0	0	0	3	1	0	6903	0	6903
1705	67	1	1	3	27.0241	121	62	81.6667	4.83582	2.94804	1.67056	0.47418	4.77386	96.61	0	0	0	0	0	0	1	0	2	1	0	3570	1	3570
1706	67	1	1	3	30.1299	163	94	117	4.44792	1.06026	2.67392	1.55802	5.82855	91.3323	1	1	0	0	0	1	0	0	3	1	1	4444	1	4615
1707	66	1	1	2	32.7292	110	59	76	4.21518	0.9051	2.35843	2.07736	5.43998	97.6887	0	0	1	0	0	1	1	1	2	1	0	6599	0	6599
1708	54	1	1	2	23.9188	105	60	75	4.08588	0.72408	2.73599	1.36609	5.71753	100.268	0	0	0	0	0	0	1	0	1	1	0	6223	0	6223
1709	54	0	1	3	16.8302	119	84	95.6667	3.95658	1.96536	1.60849	0.83546	4.38529	96.4016	0	0	0	0	0	0	1	0	2	2	1	2164	1	2843
1710	74	0	1	3	22.5497	130	47	74.6667	5.66334	1.31886	3.11872	2.67573	5.77304	83.512	1	0	1	1	0	1	1	0	2	2	0	2566	1	2566
1711	66	1	1	3	26.251	138	87	104	5.66334	1.21542	4.03416	0.9032	5.43998	76.9107	1	0	0	0	0	1	1	0	3	1	0	6466	0	6466
1712	62	0	1	3	38.1382	143	87	105.667	4.24104	1.00854	1.97053	2.75476	5.66202	67.3877	1	0	0	0	0	1	1	0	2	2	1	1220	0	6685
1713	66	0	1	3	31.4342	146	81	102.667	4.42206	1.9395	1.54126	2.05478	4.82937	57.896	1	0	0	0	0	1	1	0	2	1	0	6461	0	6461
1714	62	0	1	2	24.9408	99	63	75	6.43914	1.37058	4.33931	1.59189	4.9959	91.2101	0	0	0	0	0	0	0	0	1	1	0	5846	0	5846
1715	58	0	0	3	33.1104	123	70	87.6667	5.99952	1.293	3.76522	2.05478	5.38447	62.9604	0	0	0	0	0	1	0	0	3	3	0	4807	1	4807
1716	60	1	1	2	26.0043	108	70	82.6667	5.22372	1.08612	3.61523	1.14029	4.66284	96.2759	0	0	0	0	0	0	0	0	3	2	0	5906	0	5906
1717	66	0	1	3	22.6212	123	70	87.6667	4.93926	2.50842	1.72745	1.53544	5.43998	88.499	0	0	0	0	0	0	0	0	3	1	0	6672	0	6672
1718	54	0	1	3	39.8359	133	86	101.667	5.32716	1.13784	2.75668	3.12733	8.77058	102.068	0	1	0	0	0	0	0	1	3	3	0	5906	0	5906
1719	60	1	1	3	26.1158	99	63	75	4.93926	1.91364	2.38946	1.38867	5.16243	101.703	0	0	0	0	0	0	1	0	2	1	0	6690	0	6690
1720	65	1	1	1	31.771	128	72	90.6667	3.64626	0.87924	2.25499	1.11771	5.38447	97.7887	0	0	0	0	0	1	1	0	3	3	0	5893	0	5893
1721	61	0	1	2	29.4062	154	80	104.667	6.41328	0.93096	4.24104	2.7096	5.49549	78.2724	1	0	0	0	0	0	0	0	2	2	0	6477	0	6477
1722	54	0	1	3	23.9963	88	58	68	4.55136	1.73262	2.44118	0.82417	4.82937	96.0406	0	0	0	0	0	0	0	0	2	1	0	3314	1	3314
1723	61	1	1	3	32.9499	136	73	94	4.34448	0.62064	2.5498	2.56283	7.38283	107.329	0	1	0	0	0	0	1	0	2	2	0	5963	0	5963
1724	63	0	1	2	27.0553	131	77	95	5.14614	1.49988	3.14975	1.08384	4.88488	77.185	0	0	0	0	0	0	0	0	3	3	0	6407	0	6407
1725	56	0	0	2	33.5354	119	64	82.3333	5.09442	1.18956	3.44455	1.00481	5.43998	116.885	1	0	0	0	0	1	0	0	1	3	0	6228	0	6228
1726	60	0	1	3	29.6979	108	67	80.6667	5.01684	1.4223	3.17044	0.92578	5.82855	98.178	0	1	0	0	0	0	0	0	2	1	0	5976	0	5976
1727	54	1	1	2	29.4118	135	76	95.6667	4.60308	1.18956	3.1032	0.6774	5.32896	60.906	0	0	1	0	0	1	1	0	2	2	1	6247	0	6568
1728	68	0	1	3	19.3951	122	71	88	5.6892	1.293	3.18078	2.65315	6.05059	87.0442	0	0	0	0	0	0	0	1	3	1	1	5873	1	5920
1729	66	1	1	3	25.2517	124	73	90	4.7841	1.18956	2.89632	1.52415	5.60651	87.1003	0	0	0	0	0	0	1	0	3	1	1	1376	1	1745
1730	58	1	1	2	30.5751	135	85	101.667	4.47378	1.1637	2.35326	2.08865	5.66202	72.6703	0	0	0	0	0	0	1	0	2	1	0	6223	0	6223
1731	58	1	1	2	26.406	89	56	67	3.43938	0.95682	1.96019	1.14029	4.4408	92.0024	0	0	1	1	0	1	1	1	2	1	0	6546	0	6546
1732	70	0	1	2	28.2036	150	80	103.333	6.69774	1.8102	3.66178	2.67573	5.88406	91.4024	1	0	0	0	0	1	1	0	2	1	0	6565	1	6565
1733	73	0	1	1	32.9029	144	66	92	6.2064	1.57746	4.15312	1.03868	5.66202	62.2379	1	0	0	0	0	1	0	0	3	3	0	6587	0	6587
1734	69	0	0	2	32.8476	105	69	81	5.5599	1.60332	3.33594	1.3548	5.60651	106.859	0	0	0	0	0	1	0	0	3	2	1	5192	1	5772
1735	59	0	1	2	31.9152	105	70	81.6667	6.8529	1.08612	4.68066	2.3709	6.43916	92.758	0	0	0	0	0	0	1	0	3	3	1	4933	0	6474
1736	60	0	1	2	35.2283	95	57	69.6667	5.76678	1.37058	3.64626	1.63705	5.38447	44.1263	1	0	0	0	0	1	0	0	3	1	0	6558	0	6558
1737	63	0	1	2	26.0774	155	82	106.333	5.01684	1.18956	2.8084	2.22413	4.82937	90.2696	1	0	0	0	0	1	0	0	3	3	0	5377	1	5377
1738	55	0	0	2	33.5319	145	94	111	5.32716	1.70676	3.02562	1.29835	4.94039	82.0314	1	0	0	0	0	1	1	0	3	1	0	6108	0	6108
1739	55	1	0	3	28.5429	134	83	100	3.51696	0.69822	2.37912	0.95965	8.8816	108.965	1	1	0	0	0	1	1	0	1	2	1	72	1	544
1740	57	1	1	2	27.7195	116	66	82.6667	4.70652	0.9051	2.69461	2.41606	11.7681	92.7435	0	1	0	0	0	0	1	0	2	1	1	5697	0	6255
1741	58	0	1	3	29.0318	126	89	101.333	5.53404	1.11198	3.34111	2.35961	5.66202	69.2214	0	0	0	0	0	0	1	0	2	2	0	5844	0	5844
1742	63	0	1	2	23.4197	152	74	100	3.6204	1.75848	1.66538	0.42902	4.66284	102.218	1	0	0	0	0	0	1	0	3	2	0	6698	0	6698
1743	58	0	1	3	28.7302	95	57	69.6667	4.9134	1.21542	3.20664	1.07255	5.16243	93.446	1	0	0	0	0	1	0	0	2	1	0	6599	0	6599
1744	55	0	0	3	28.9418	113	65	81	4.55136	1.06026	2.8446	1.41125	14.3771	110.677	0	1	0	0	0	1	1	0	1	2	0	6343	0	6343
1745	72	1	1	3	23.5078	113	61	78.3333	5.0427	1.08612	3.7135	0.53063	5.43998	59.1539	0	0	0	0	0	0	1	0	3	1	0	5866	0	5866
1746	60	1	1	2	34.6945	136	73	94	3.879	0.9051	2.44636	1.15158	5.49549	64.4534	1	0	0	0	0	1	0	0	2	1	1	3415	1	4380
1747	65	0	1	2	29.8109	110	64	79.3333	4.9134	1.37058	1.69124	4.04182	4.60733	66.0869	1	0	0	0	0	1	1	0	3	1	1	3773	0	6613
1748	69	0	1	2	20.6922	106	56	72.6667	4.9134	1.8102	2.12052	2.1451	4.71835	64.2083	1	0	0	0	0	1	1	0	3	3	1	5045	1	5203
1749	61	1	1	2	27.2173	129	80	96.3333	6.02538	0.9051	4.20484	1.99833	5.43998	90.4643	1	0	0	0	0	1	0	0	2	1	0	6566	0	6566
1750	62	0	1	2	26.7962	131	64	86.3333	5.12028	1.13784	3.02045	2.09994	6.27263	96.7692	1	0	1	1	0	1	1	1	2	1	0	6287	0	6287
1751	66	1	1	3	24.7993	117	63	81	4.93926	1.21542	3.09286	1.37738	5.32896	87.0802	0	0	0	0	0	1	1	1	3	1	0	6432	0	6432
1752	60	0	1	2	30.1865	126	85	98.6667	4.99098	0.87924	3.33077	1.70479	5.05141	103.785	0	0	0	0	0	0	0	0	2	1	0	5948	0	5948
1753	56	1	0	1	33.5011	158	75	102.667	4.9134	1.0344	3.34628	1.16287	5.38447	85.2295	1	0	0	0	0	0	1	0	1	2	0	6403	0	6403
1754	72	1	1	2	29.5362	130	74	92.6667	4.93926	0.72408	3.31525	1.96446	6.05059	73.5933	1	0	0	0	0	1	1	0	2	3	0	3855	1	3855
1755	56	0	1	2	26.0626	109	51	70.3333	4.21518	1.00854	2.55497	1.42254	5.27345	80.8376	0	0	0	0	0	0	0	0	2	3	0	6769	0	6769
1756	71	0	1	1	35.8836	149	58	88.3333	4.18932	1.11198	2.02225	2.30316	6.05059	90.6884	1	0	0	0	0	0	1	0	2	2	1	3525	1	3546
1757	56	0	0	3	25.3092	119	68	85	4.6548	2.35326	1.98088	0.69998	4.9959	93.7082	0	0	0	0	0	0	0	0	3	1	0	6892	0	6892
1758	66	1	1	2	38.0195	133	69	90.3333	3.41352	1.13784	1.89295	0.83546	8.8816	97.3117	1	1	0	0	0	1	0	0	2	2	1	316	1	812
1759	67	0	1	1	21.3792	140	78	98.6667	4.6548	1.57746	2.38946	1.50157	5.66202	93.5188	1	0	0	0	0	0	0	0	3	3	1	3781	0	6670
1760	73	1	1	1	31.0777	114	69	84	4.3962	1.08612	2.8808	0.93707	5.21794	83.2446	1	0	0	0	0	1	1	0	3	1	0	3697	1	5202
1761	59	1	1	1	25.2131	95	56	69	5.8185	1.1637	4.00313	1.42254	5.66202	91.8803	0	0	0	0	0	1	1	0	3	3	1	3382	1	3382
1762	73	0	1	2	28.0169	165	71	102.333	5.50818	1.24128	3.54799	1.56931	4.94039	84.2028	1	0	0	0	0	1	1	1	3	2	0	5009	1	5009
1763	55	0	0	2	23.382	90	51	64	5.92194	1.06026	3.86348	2.17897	5.43998	118.129	1	0	0	0	1	1	1	0	1	1	0	6908	0	6908
1764	60	1	1	3	25.5331	120	79	92.6667	4.86168	1.21542	3.23767	0.89191	5.551	90.8481	0	0	0	0	0	0	1	0	3	1	0	5914	0	5914
1765	69	1	0	1	25.0949	146	89	108	6.93048	1.11198	5.18752	1.37738	5.21794	70.3272	1	0	0	0	0	1	1	0	2	2	1	2491	1	5962
1766	68	1	1	3	29.5	99	53	68.3333	3.85314	0.62064	1.89295	2.92411	5.71753	91.1848	0	0	0	0	0	1	0	0	2	2	0	6236	0	6236
1767	55	1	1	2	29.6906	116	71	86	4.0083	1.4223	2.34292	0.53063	5.27345	66.5774	0	0	0	0	0	0	0	0	3	3	0	6834	0	6834
1768	67	0	0	1	25.623	135	56	82.3333	3.85314	1.57746	2.00156	0.59837	8.54854	108.053	0	1	0	0	0	1	0	0	3	3	0	6700	0	6700
1769	63	1	1	3	24.7007	114	69	84	5.27544	1.83606	3.09803	0.74514	4.9959	78.2439	0	0	0	0	0	0	1	0	2	1	0	6420	0	6420
1770	56	1	1	3	23.5883	111	66	81	5.09442	1.52574	2.83426	1.60318	5.66202	98.7196	0	0	0	0	0	0	1	0	2	1	0	6803	0	6803
1771	69	0	1	3	23.125	131	79	96.3333	5.58576	1.62918	3.4911	1.0161	5.60651	92.0443	1	0	0	0	0	1	0	0	2	1	0	4135	1	4135
1772	70	0	1	1	35.0415	111	73	85.6667	5.22372	0.67236	2.65324	4.14343	10.8245	91.6279	1	1	0	0	0	1	1	0	2	2	1	3400	1	3407
1773	69	1	1	3	24.2587	96	61	72.6667	3.72384	1.11198	2.19293	0.91449	5.49549	75.2229	0	0	0	0	0	1	1	1	2	1	1	3236	1	4019
1774	60	1	1	2	30.1627	119	70	86.3333	4.7841	1.0344	3.36697	0.83546	6.55018	96.0422	1	0	0	0	0	1	1	0	3	1	0	6532	0	6532
1775	70	0	1	2	37.4347	122	60	80.6667	4.2669	1.39644	1.70676	2.54025	5.71753	50.1539	1	0	0	0	0	1	1	1	3	3	0	1878	1	1878
1776	70	1	0	3	26.7224	144	69	94	4.7841	1.13784	3.26353	0.83546	5.10692	45.7696	1	0	0	0	0	1	0	0	3	2	0	605	1	605
1777	55	1	1	2	30.0224	102	73	82.6667	5.79264	1.8102	3.66695	0.68869	5.60651	99.9885	0	0	0	0	0	0	1	0	3	1	0	6038	0	6038
1778	56	1	1	3	39.754	120	74	89.3333	5.3013	0.72408	3.07217	3.28539	7.32732	82.7526	0	1	0	0	0	0	1	0	2	1	0	6300	0	6300
1779	59	0	1	2	27.6611	116	66	82.6667	4.88754	2.22396	2.18258	1.04997	5.38447	68.7757	0	0	0	0	0	0	0	0	3	2	0	6467	0	6467
1780	73	1	0	2	24.1574	135	72	93	5.22372	1.26714	3.44455	1.11771	6.21712	67.994	1	0	0	0	0	1	1	1	2	2	0	4561	1	4561
1781	62	1	1	3	27.8879	143	73	96.3333	4.62894	1.08612	2.87563	1.45641	4.9959	79.0801	1	0	1	0	0	1	0	0	2	1	0	6147	0	6147
1782	64	1	1	3	23.1206	95	62	73	3.82728	0.85338	2.48256	1.07255	5.49549	77.7097	0	0	0	0	0	0	0	0	1	1	0	6182	0	6182
1783	60	1	1	2	26.4193	133	75	94.3333	4.60308	0.9051	3.11354	1.27577	4.88488	96.071	0	0	0	0	0	1	1	0	1	3	1	904	1	2795
1784	59	0	0	2	26.7161	125	66	85.6667	7.26666	1.39644	5.29096	1.26448	5.60651	107.755	1	1	0	0	0	1	1	0	2	2	0	6245	0	6245
1785	71	0	1	2	26.5837	156	70	98.6667	6.93048	1.13784	4.56688	2.67573	5.21794	85.4333	1	0	0	0	0	1	1	0	2	1	0	6630	0	6630
1786	64	1	1	3	26.2734	140	61	87.3333	4.5255	1.91364	2.30671	0.66611	6.16161	98.7949	1	0	1	1	0	1	1	1	2	1	0	3064	1	3064
1787	62	0	1	1	26.2276	161	56	91	5.35302	1.44816	3.51696	0.84675	10.6579	91.2003	1	1	0	0	0	1	0	0	3	3	0	1165	1	5670
1788	62	0	1	2	25.3906	160	84	109.333	5.27544	1.52574	3.34628	0.88062	5.49549	102.726	1	0	0	0	0	0	0	0	1	1	1	4952	1	5901
1789	69	1	0	3	30.6135	131	66	87.6667	5.89608	1.08612	4.42723	0.83546	7.10528	58.0975	1	1	0	0	0	1	0	0	2	2	0	5176	1	5176
1790	59	1	1	1	29.5764	118	67	84	3.67212	1.08612	1.74296	1.84027	6.38365	102.281	0	0	0	0	0	0	0	0	2	1	0	991	1	991
1791	70	1	1	3	31.8495	118	67	84	4.75824	0.9051	3.17561	1.47899	5.66202	49.9943	0	0	0	0	0	0	0	0	2	1	0	6308	0	6308
1792	58	0	1	2	29.7442	144	76	98.6667	6.10296	1.00854	4.28759	1.76124	5.27345	93.8077	1	0	0	0	0	1	0	0	3	1	0	6686	0	6686
1793	62	0	1	2	26.4262	123	60	81	6.465	0.82752	3.99796	3.57893	7.93793	91.0232	0	1	0	1	0	0	1	0	1	1	1	5520	0	6280
1794	66	0	0	1	31.5657	164	82	109.333	5.172	1.37058	3.46524	0.73385	4.66284	87.6331	1	0	0	0	0	0	0	0	3	2	0	6778	0	6778
1795	66	0	1	2	21.9353	101	59	73	5.53404	1.37058	3.5273	1.38867	5.05141	94.2928	0	0	0	0	0	0	1	0	2	2	0	6365	0	6365
1796	55	1	1	3	37.8466	146	84	104.667	5.01684	0.85338	3.03079	2.47251	5.99508	94.2513	1	0	0	0	0	1	1	0	2	2	0	6623	0	6623
1797	58	0	1	2	31.25	124	64	84	6.15468	1.31886	3.44455	3.03701	6.77222	79.7275	0	0	0	0	0	0	0	0	2	1	0	6081	0	6081
1798	71	1	1	3	27.5482	131	54	79.6667	3.25836	1.0344	1.98088	0.53063	10.6024	84.3519	1	1	0	0	0	1	0	0	3	2	0	5972	0	5972
1799	58	1	0	2	30.1627	118	85	96	3.59454	1.08612	2.08432	0.92578	5.10692	112.973	0	0	0	0	0	0	1	0	1	1	0	3305	1	3305
1800	71	0	0	2	25.4911	125	59	81	4.21518	1.08612	2.88598	0.53063	5.71753	73.4733	0	0	0	0	0	0	0	0	1	3	1	5908	1	5939
1801	64	1	1	2	31.2559	120	71	87.3333	3.77556	0.82752	2.28085	1.45641	5.38447	77.8669	0	0	0	0	0	1	0	1	2	2	0	6174	0	6174
1802	63	0	1	3	27.3121	136	59	84.6667	4.5255	1.99122	1.93433	1.30964	5.88406	77.1523	0	0	0	0	0	0	0	0	3	1	0	6049	0	6049
1803	57	0	1	3	24.3362	148	81	103.333	4.42206	1.88778	2.25499	0.60966	5.43998	80.5303	1	0	0	0	0	0	1	0	3	3	0	6370	0	6370
1804	69	0	1	2	25.8572	129	62	84.3333	5.22372	1.57746	3.1394	1.10642	6.1061	86.8644	0	0	0	0	0	0	1	0	2	1	0	4056	1	4056
1805	67	0	0	2	32.7919	139	77	97.6667	4.16346	1.44816	2.39464	0.69998	5.16243	115.105	0	0	0	0	0	0	0	0	3	3	1	1340	1	1359
1806	63	1	1	2	24.6755	133	87	102.333	6.2064	1.88778	3.97727	0.74514	6.38365	89.3102	0	0	0	0	0	0	0	0	1	1	1	3397	1	5799
1807	65	0	1	2	22.125	125	66	85.6667	5.48232	1.11198	4.06002	0.6774	5.88406	88.767	0	0	0	0	0	0	0	0	2	1	0	6629	0	6629
1808	56	0	1	2	27.3292	134	88	103.333	4.70652	1.57746	2.17741	2.07736	5.27345	70.2377	0	0	0	0	0	0	1	1	3	1	0	6197	0	6197
1809	57	0	0	1	24.1574	126	78	94	4.6548	1.70676	2.63255	0.68869	4.9959	109.17	0	0	0	0	0	0	1	0	2	3	0	5985	0	5985
1810	64	0	1	2	30.6813	124	76	92	5.92194	1.39644	3.86866	1.43383	5.71753	66.5504	0	0	0	0	0	0	0	0	2	1	0	6344	0	6344
1811	71	0	1	3	27.3121	127	76	93	4.86168	1.13784	3.2325	1.07255	5.93957	91.1005	1	0	0	0	0	1	1	0	3	1	0	1109	1	1109
1812	57	1	0	3	24.2215	120	67	84.6667	4.1376	1.75848	2.14121	0.51934	5.60651	95.0214	0	0	0	0	0	0	1	0	1	1	1	6202	1	6218
1813	63	1	1	1	23.9963	170	80	110	4.34448	0.74994	2.82391	1.68221	6.16161	94.0182	1	0	0	0	0	1	1	1	1	3	0	6340	0	6340
1814	61	1	0	1	28.2309	122	66	84.6667	5.99952	0.85338	3.92555	2.66444	16.3199	104.675	0	1	0	0	0	0	1	0	1	3	0	5283	1	5283
1815	63	0	1	1	21.2183	121	54	76.3333	5.3013	1.99122	2.3274	2.1451	5.21794	90.5958	0	0	0	0	0	0	1	0	1	2	0	6243	1	6243
1816	63	1	1	3	25.0442	128	71	90	4.7841	1.24128	2.6791	1.88543	5.21794	89.0033	1	0	0	0	0	1	1	0	3	2	0	6076	0	6076
1817	57	1	1	2	36.6713	145	85	105	5.53404	0.7758	3.92038	1.82898	7.82691	92.6414	1	1	0	0	0	0	0	0	3	1	0	6704	0	6704
1818	63	1	1	1	21.2624	108	57	74	2.81874	0.98268	1.5878	0.54192	6.99426	28.824	0	1	0	0	0	0	1	0	2	2	1	3779	1	4432
1819	67	0	1	2	28.0573	125	68	87	5.92194	1.60332	3.04631	2.77734	4.38529	57.4863	1	0	0	0	0	1	1	0	3	1	0	6413	0	6413
1820	62	0	0	2	26.7962	125	75	91.6667	3.93072	1.00854	2.41015	1.11771	5.43998	105.43	1	0	0	0	0	1	1	0	3	3	1	4760	1	4904
1821	56	0	1	3	24.6322	118	77	90.6667	6.02538	2.43084	3.04114	1.20803	5.10692	95.0828	0	0	0	0	0	0	1	0	2	1	0	6827	0	6827
1822	55	1	1	2	24.6405	132	66	88	5.74092	1.13784	4.14277	1.00481	1.99836	82.9806	0	1	0	0	0	0	0	0	2	2	0	6313	0	6313
1823	65	0	1	1	24.1994	125	64	84.3333	4.96512	1.8102	2.73082	0.92578	5.77304	76.175	1	0	0	0	0	1	0	0	1	1	0	6410	0	6410
1824	64	1	1	1	30.6135	139	73	95	5.24958	0.9051	3.31008	2.258	6.32814	78.0559	0	0	0	0	0	0	1	1	1	1	1	5050	0	6145
1825	73	1	1	1	22.4116	124	54	77.3333	5.172	1.73262	3.11872	0.69998	5.66202	83.2431	1	0	0	0	0	1	1	0	2	2	0	3511	1	3511
1826	65	0	1	3	26.6887	122	66	84.6667	5.27544	0.95682	3.07734	2.7096	4.4408	65.7861	0	0	0	0	0	0	1	0	3	3	0	6419	1	6419
1827	56	1	0	3	29.495	123	63	83	5.40474	0.6465	3.77039	2.15639	5.93957	85.0802	0	0	0	0	0	0	0	0	1	2	0	6078	0	6078
1828	67	1	0	3	29.6172	165	97	119.667	5.84436	1.52574	3.7497	1.2419	5.82855	71.0622	1	0	0	0	0	0	0	0	3	1	1	3198	0	6347
1829	71	1	1	3	18.1249	143	72	95.6667	4.60308	1.5516	2.76702	0.62095	5.551	94.1994	1	0	0	0	0	0	1	0	1	2	0	5215	1	6042
1830	66	1	1	3	28.9364	118	69	85.3333	4.86168	0.82752	2.3274	3.7257	6.16161	97.3023	0	0	0	0	0	0	0	0	2	2	0	3744	1	5186
1831	70	1	1	1	24.8717	126	71	89.3333	4.60308	2.14638	1.98088	1.03868	5.10692	94.8941	0	0	0	0	0	0	1	0	2	1	0	5662	1	5662
1832	61	0	0	3	36.075	152	79	103.333	5.172	1.96536	2.79288	0.9032	5.10692	90.4115	1	0	0	0	0	1	0	0	3	3	0	6038	0	6038
1833	56	1	1	2	24.9351	145	76	99	3.82728	1.24128	1.43264	2.51767	5.10692	98.9147	1	0	0	0	0	0	1	0	2	1	0	5962	0	5962
1834	60	1	1	3	32.1287	126	82	96.6667	5.35302	1.0344	3.57385	1.62576	5.77304	90.6927	0	0	0	0	0	0	0	0	1	1	0	6225	0	6225
1835	56	1	1	3	28.6872	105	73	83.6667	4.21518	0.85338	2.65841	1.53544	5.77304	93.6783	0	0	0	0	0	0	1	0	3	1	0	5945	0	5945
1836	64	0	1	2	28.207	159	86	110.333	5.99952	1.73262	3.3618	1.97575	5.05141	95.5424	1	0	0	0	0	0	1	0	3	2	0	6456	0	6456
1837	64	0	0	1	26.1532	96	51	66	5.09442	1.75848	3.07217	0.57579	4.60733	117.361	0	0	0	0	0	0	1	0	2	2	0	6574	0	6574
1838	60	1	1	2	27.9249	147	87	107	4.49964	0.80166	2.67392	2.23542	5.88406	96.038	1	0	0	0	0	0	1	0	2	2	0	6438	0	6438
1839	68	1	0	1	27.9249	132	66	88	4.80996	1.52574	2.94287	0.74514	5.38447	78.2318	1	0	0	0	0	1	0	0	2	3	0	6515	0	6515
1840	60	0	1	3	36.1392	144	73	96.6667	5.14614	1.0344	2.68944	3.10475	5.551	98.2725	1	0	0	0	0	0	1	0	3	1	0	6320	0	6320
1841	57	1	1	3	30.8655	158	103	121.333	2.81874	0.72408	1.21025	1.93059	5.60651	72.8366	1	0	0	0	0	0	0	0	3	1	0	6665	0	6665
1842	57	0	1	2	27.5472	112	72	85.3333	4.49964	1.96536	2.04811	1.06126	4.88488	69.9157	0	0	0	0	0	0	0	0	3	2	0	6196	0	6196
1843	58	1	1	3	28.7826	116	71	86	4.93926	1.0344	2.87563	2.24671	5.82855	81.4867	0	0	0	0	0	0	1	1	2	1	0	6337	0	6337
1844	65	0	1	2	24.4661	113	70	84.3333	3.33594	1.18956	1.13784	2.20155	8.71507	75.857	1	1	0	0	0	1	0	0	3	3	0	84	1	84
1845	66	0	1	3	27.373	122	68	86	7.03392	1.39644	5.06856	1.2419	6.77222	94.1568	0	0	0	0	0	1	1	1	3	1	0	455	1	455
1846	63	0	1	2	28.7675	200	88	125.333	4.24104	1.26714	2.55497	0.91449	5.551	90.4957	1	0	0	0	1	0	0	0	3	3	1	1416	1	1421
1847	67	0	1	2	34.7409	137	77	97	4.83582	0.95682	3.10837	1.68221	6.38365	74.6416	1	0	0	1	0	1	0	1	1	3	1	4275	0	6818
1848	66	0	1	1	37.2791	122	63	82.6667	4.68066	0.95682	2.98942	1.60318	7.88242	88.377	1	1	0	0	0	1	0	1	3	1	0	6246	0	6246
1849	73	1	1	3	27.4013	112	55	74	5.19786	1.37058	3.09286	1.60318	5.66202	58.6628	1	0	0	0	0	1	0	0	3	2	1	5691	0	6637
1850	64	1	1	3	28.9399	117	72	87	5.53404	0.87924	3.77039	1.93059	5.21794	93.3504	0	0	0	0	0	0	0	0	3	1	0	6715	0	6715
1851	62	1	1	3	26.3866	122	76	91.3333	5.22372	0.98268	3.77556	1.0161	5.27345	79.0096	0	0	1	0	0	0	1	0	3	1	0	6343	0	6343
1852	55	0	1	2	33.5582	127	68	87.6667	5.92194	1.75848	3.33077	1.81769	5.27345	70.621	1	0	0	0	0	1	0	1	3	2	0	6860	0	6860
1853	69	1	0	3	34.2685	138	82	100.667	5.09442	1.60332	2.66358	1.8064	5.49549	87.2085	0	0	0	0	0	1	0	0	3	2	1	5893	0	5930
1854	59	0	0	1	23.4381	114	52	72.6667	6.10296	1.37058	4.33931	0.85804	4.71835	114.269	0	0	0	0	0	0	0	0	1	3	0	5521	0	5521
1855	55	1	0	3	27.8099	125	78	93.6667	6.12882	1.34472	4.39103	0.85804	5.43998	115.219	0	0	0	0	0	0	0	0	2	2	0	6302	0	6302
1856	63	1	1	2	30.9037	115	67	83	3.59454	0.74994	2.25499	1.28706	5.66202	99.2886	1	0	0	0	0	1	1	0	2	2	1	5248	0	6237
1857	56	0	1	2	37.0005	131	61	84.3333	6.51672	1.08612	4.58756	1.84027	5.32896	70.2958	0	0	0	0	0	0	0	0	3	3	1	1924	0	5998
1858	69	0	1	2	26.3702	115	66	82.3333	5.0427	1.31886	2.99459	1.59189	4.94039	92.1188	0	0	0	0	0	0	1	0	1	2	0	5969	0	5969
1859	67	1	1	3	24.819	153	73	99.6667	4.55136	1.21542	2.9739	0.7903	6.27263	68.2457	1	0	0	1	0	1	1	0	2	2	0	6557	0	6557
1860	65	0	1	2	24.2813	92	57	68.6667	6.12882	1.6809	3.92038	1.15158	4.94039	65.9778	0	0	0	0	0	0	1	0	2	1	0	4845	1	5880
1861	58	0	0	3	26.8923	123	77	92.3333	4.49964	1.21542	2.96873	0.68869	4.82937	108.33	0	0	0	0	0	1	0	0	3	3	0	6748	0	6748
1862	60	1	1	2	34.676	184	101	128.667	6.62016	1.08612	4.42723	2.41606	6.6612	96.2853	1	0	0	0	0	0	1	0	2	2	0	1797	1	1797
1863	55	0	1	3	33.9134	125	75	91.6667	6.465	1.5516	3.61006	2.84508	4.88488	70.6091	1	0	0	0	0	1	1	0	3	1	0	6081	0	6081
1864	70	0	1	3	26.7134	106	60	75.3333	4.88754	1.21542	3.16526	1.10642	5.43998	63.6063	0	0	0	0	0	0	0	0	2	1	0	6306	0	6306
1865	63	1	1	3	26.3147	118	71	86.6667	3.59454	1.11198	1.82054	1.44512	5.32896	78.5124	0	0	0	0	0	0	1	0	3	1	0	6048	0	6048
1866	62	0	1	2	46.2476	147	71	96.3333	6.38742	1.34472	4.00313	2.26929	9.38119	47.7192	1	1	1	1	0	1	1	0	3	2	0	1258	1	1258
1867	58	1	0	3	32.222	123	78	93	4.16346	1.13784	2.46187	1.23061	5.60651	75.5778	1	0	0	0	0	1	1	0	2	1	0	800	1	800
1868	54	0	1	3	24.543	115	57	76.3333	6.7236	0.82752	4.23587	3.62409	5.60651	71.0999	0	0	0	0	0	0	1	0	1	1	0	5888	0	5888
1869	65	0	1	2	25.4545	132	56	81.3333	5.76678	1.4223	3.67729	1.45641	5.27345	94.7202	0	0	0	0	0	0	0	0	1	2	0	2934	1	2934
1870	70	0	1	3	20.2082	115	65	81.6667	5.09442	2.0688	2.57566	0.98223	6.32814	63.8664	0	0	0	0	0	0	0	1	2	1	1	3856	0	6441
1871	66	0	1	2	26.9479	112	59	76.6667	5.3013	1.6809	3.2687	0.76772	5.05141	65.5282	0	0	0	0	0	0	1	0	2	1	0	5950	0	5950
1872	64	1	1	3	31.0791	103	57	72.3333	4.5255	0.82752	3.31525	0.83546	5.66202	88.6055	0	0	1	1	0	0	1	1	2	1	1	5506	0	6469
1873	65	0	1	3	26.7299	126	65	85.3333	5.0427	1.34472	2.60152	2.39348	5.66202	75.8246	0	0	0	0	0	0	1	0	3	3	0	6454	0	6454
1874	62	1	0	1	20.9455	128	87	100.667	4.29276	1.8102	2.105	0.82417	5.60651	103.65	0	0	0	0	0	0	1	0	1	1	0	781	1	781
1875	55	1	0	3	26.2661	104	69	80.6667	7.42182	1.39644	4.9496	2.34832	5.82855	115.324	0	0	0	0	0	0	1	0	3	1	0	5977	0	5977
1876	65	0	1	3	24.4661	118	69	85.3333	5.01684	1.9395	2.60152	1.03868	4.77386	89.1282	1	0	0	0	0	1	1	0	2	1	1	2020	0	6648
1877	63	1	1	2	20.4108	121	56	77.6667	4.80996	1.4223	2.94804	0.95965	5.93957	52.272	0	0	0	0	0	1	1	0	2	3	0	6056	0	6056
1878	72	0	1	3	24.4212	99	48	65	5.24958	1.11198	2.94287	2.60799	5.21794	62.9596	0	0	0	0	0	1	0	0	2	2	1	4139	1	4928
1879	68	1	1	2	28.9133	125	67	86.3333	4.7841	0.98268	2.86529	2.04349	5.43998	75.8129	0	0	0	0	0	0	0	0	2	2	0	6138	0	6138
1880	66	1	1	2	19.4434	116	72	86.6667	4.9134	0.9051	3.25319	1.64834	5.551	33.5358	1	0	0	0	0	1	0	0	1	2	1	3818	1	5841
1881	65	0	0	1	25.114	125	73	90.3333	4.24104	1.06026	2.96873	0.46289	5.21794	109.788	1	0	0	0	0	1	1	0	1	2	0	853	1	853
1882	72	0	1	2	21.6664	133	60	84.3333	5.01684	2.30154	2.40498	0.6774	4.94039	90.5509	0	0	0	0	0	0	1	0	1	1	0	2153	1	2153
1883	73	1	1	3	26.1158	152	86	108	5.99952	1.70676	4.03933	0.55321	5.38447	58.7951	1	0	0	0	0	0	0	0	3	1	0	5318	1	5318
1884	65	0	1	3	31.9152	127	69	88.3333	5.63748	1.5516	3.21698	1.89672	6.38365	65.9169	1	0	0	0	0	1	1	0	3	2	0	6470	0	6470
1885	58	0	1	2	23.1938	112	59	76.6667	6.87876	0.95682	4.1738	3.81602	5.27345	99.8853	0	0	0	0	0	0	0	0	1	2	0	6641	0	6641
1886	66	0	1	2	26.2784	116	71	86	6.02538	1.08612	3.76004	2.57412	5.21794	88.3974	1	0	0	0	0	1	1	0	3	3	0	5362	1	5362
1887	67	0	0	3	25.953	132	69	90	5.74092	1.1637	3.74453	1.81769	5.38447	108.255	0	0	0	0	0	0	0	1	3	3	1	5439	1	5502
1888	56	1	1	3	27.2262	114	66	82	6.15468	1.96536	3.66178	1.15158	5.49549	104.875	0	0	0	0	0	0	1	0	2	1	0	6140	0	6140
1889	60	0	1	3	31.4067	148	72	97.3333	4.49964	1.18956	2.57048	1.61447	5.60651	98.5149	1	0	0	0	0	1	1	0	3	1	0	4138	1	4138
1890	70	0	1	2	26.8923	123	66	85	5.27544	1.34472	3.37732	1.20803	5.43998	63.8799	0	0	0	0	0	0	1	0	2	1	1	2952	0	6307
1891	70	1	1	1	32.2152	134	58	83.3333	4.42206	0.69822	2.8446	1.9193	5.66202	85.087	1	0	0	0	0	1	1	0	2	1	0	6144	0	6144
1892	53	0	1	3	23.6041	121	62	81.6667	6.02538	1.96536	3.2687	1.72737	4.88488	102.974	0	0	0	0	0	0	1	0	3	1	0	6476	0	6476
1893	66	0	0	2	22.1658	126	76	92.6667	6.0771	1.39644	4.31345	0.80159	5.21794	102.208	1	0	1	1	0	1	0	0	2	2	1	1330	1	1549
1894	70	0	0	1	21.3036	107	69	81.6667	3.90486	1.86192	1.774	0.58708	4.71835	99.8517	1	0	0	0	0	1	0	0	2	2	0	6089	0	6089
1895	61	1	1	3	25.8701	110	68	82	4.75824	1.13784	2.90149	1.56931	5.43998	90.4399	0	0	0	0	0	0	1	0	2	1	0	5305	0	5305
1896	69	0	0	3	19.6118	94	70	78	4.80996	2.22396	2.07914	1.10642	4.05223	47.9805	0	0	0	0	0	0	0	0	3	2	1	3148	1	3165
1897	68	1	1	1	31.7164	120	71	87.3333	4.70652	0.82752	2.99976	1.9193	6.32814	67.8151	0	0	0	0	0	0	1	0	2	1	1	1148	1	6853
1898	66	1	1	3	31.6137	121	73	89	6.15468	0.7758	3.95141	3.11604	5.38447	77.1405	0	0	0	1	0	0	1	0	2	1	0	6309	0	6309
1899	59	1	1	1	34.9489	119	71	87	4.70652	0.87924	3.02562	1.74995	5.21794	91.8308	1	0	1	1	0	1	1	0	1	1	1	2316	1	5177
1900	70	1	1	1	30.8487	134	72	92.6667	5.92194	1.24128	3.16526	3.30797	6.93875	59.8744	0	0	0	0	0	0	0	0	2	1	0	4908	1	4908
1901	66	0	1	3	36.8915	152	76	101.333	5.14614	1.70676	2.89632	1.18545	5.16243	75.5133	1	0	0	0	0	0	1	0	1	2	1	4259	1	5320
1902	59	1	1	3	21.7177	118	79	92	3.90486	1.73262	1.85158	0.69998	4.82937	91.8927	0	0	0	0	0	0	1	0	3	2	0	6196	0	6196
1903	56	1	1	2	35.6581	122	83	96	5.3013	1.0344	3.4911	1.6935	5.93957	99.1167	0	0	0	0	0	0	0	0	2	1	0	6299	0	6299
1904	57	1	1	3	24.737	116	72	86.6667	4.42206	2.1981	1.9395	0.62095	5.10692	92.692	0	0	0	0	0	0	0	0	3	1	0	6278	0	6278
1905	62	0	1	3	29.0682	132	74	93.3333	7.78386	0.74994	5.95814	2.34832	11.324	91.038	0	1	0	0	0	0	1	0	1	1	0	5637	1	5637
1906	72	1	1	1	27.3329	152	71	98	4.88754	1.49988	3.06182	0.71127	5.32896	59.3274	1	0	0	0	0	0	1	0	2	1	0	994	1	994
1907	73	0	1	3	26.2196	138	71	93.3333	5.84436	1.39644	3.94106	1.10642	4.55182	102.488	0	0	0	0	0	0	0	0	3	3	0	6819	0	6819
1908	65	1	1	2	28.806	119	72	87.6667	4.34448	0.95682	2.8808	1.10642	5.88406	77.5919	0	0	0	0	0	0	1	1	3	1	0	6196	0	6196
1909	55	0	1	3	26.1532	90	57	68	5.53404	1.65504	3.5842	0.64353	4.71835	95.7674	0	0	0	0	0	0	0	0	3	1	0	5875	0	5875
1910	62	0	1	2	23.8751	111	76	87.6667	4.96512	1.96536	2.45153	1.19674	4.71835	77.5826	1	0	0	0	0	1	1	0	3	1	0	6568	0	6568
1911	71	1	0	1	32.7239	172	76	108	4.06002	1.6809	1.9033	1.03868	15.3763	69.3463	1	1	0	0	0	1	0	0	2	2	0	4811	1	4811
1912	72	1	1	3	28.9104	122	79	93.3333	4.6548	1.18956	2.91184	1.20803	5.32896	88.3161	0	0	1	1	0	0	1	0	2	1	0	5302	1	5302
1913	58	1	1	2	24.9074	100	62	74.6667	5.22372	1.24128	3.31008	1.4677	5.32896	72.6018	0	0	1	1	0	0	1	0	1	1	0	6554	0	6554
1914	57	1	0	1	33.5153	136	81	99.3333	6.43914	1.1637	4.85134	0.92578	6.77222	107.746	0	0	0	0	0	0	0	0	3	3	0	6304	0	6304
1915	62	0	1	2	31.1357	105	69	81	7.03392	1.75848	4.28242	2.16768	5.93957	67.4946	1	0	0	0	0	1	1	0	2	1	0	3701	0	3701
1916	58	1	0	1	33.9557	128	70	89.3333	4.93926	0.93096	3.43421	1.25319	12.9338	75.8399	0	1	0	0	0	0	0	0	2	1	1	1134	0	5416
1917	54	0	0	2	46.5415	134	74	94	5.37888	1.60332	3.34628	0.93707	5.66202	111.161	1	0	0	0	0	1	0	0	2	3	0	3862	1	3862
1918	62	0	1	2	26.2626	180	93	122	4.96512	1.26714	3.1963	1.09513	4.94039	96.5014	1	0	0	0	0	0	0	0	3	3	1	4644	1	6128
1919	64	1	1	3	25.2525	103	75	84.3333	3.46524	1.39644	1.66021	0.89191	5.27345	98.5518	0	0	0	0	0	1	1	0	3	3	0	264	1	264
1920	54	0	1	2	27.6697	99	71	80.3333	4.2669	1.49988	2.5498	0.47418	5.10692	82.1328	0	0	0	0	0	0	1	0	1	1	0	6796	0	6796
1921	73	0	1	3	23.069	123	60	81	5.01684	0.93096	3.38766	1.52415	5.99508	62.4688	0	0	0	0	0	1	1	0	3	1	0	2666	1	2666
1922	67	0	1	3	31.8211	108	73	84.6667	3.95658	1.47402	2.24465	0.51934	4.9959	64.8973	0	0	0	0	0	0	1	0	2	1	1	5554	0	6529
1923	63	0	1	3	32.4619	117	70	85.6667	5.4306	0.74994	3.03079	3.60151	6.38365	77.2816	0	0	0	0	0	0	1	0	3	3	0	6565	0	6565
1924	57	0	0	2	23.5552	129	85	99.6667	3.98244	1.57746	2.00674	0.86933	4.55182	80.6916	1	0	0	0	0	1	0	0	1	2	0	6012	0	6012
1925	68	1	1	3	29.126	108	71	83.3333	6.36156	1.293	4.32896	1.61447	5.60651	91.1918	0	0	0	0	0	0	1	0	3	1	0	6295	0	6295
1926	73	0	1	3	24.8545	104	60	74.6667	4.73238	1.11198	3.00493	1.34351	5.21794	84.2301	0	0	0	0	0	1	1	0	1	2	0	3850	1	3850
1927	70	0	1	3	23.7926	155	70	98.3333	4.99098	2.09466	2.56014	0.73385	5.66202	91.7455	1	0	0	0	0	0	0	0	2	1	0	6281	0	6281
1928	54	0	0	2	15.795	120	97	104.667	6.02538	2.53428	3.03079	1.00481	4.82937	111.641	1	0	1	0	0	0	0	0	3	2	0	2956	1	2956
1929	68	0	1	3	25.4911	143	84	103.667	6.25812	1.13784	4.49447	1.36609	5.10692	92.8156	1	0	0	0	0	0	0	0	3	1	0	6742	0	6742
1930	69	1	0	1	30.0819	157	89	111.667	5.48232	1.0344	3.89969	1.19674	6.49467	98.9267	1	0	0	0	0	1	0	0	3	3	0	3242	1	3242
1931	63	0	0	2	39.3756	110	70	83.3333	4.62894	1.34472	2.90666	0.82417	4.9959	60.8635	0	1	0	0	0	1	0	0	3	3	0	6482	0	6482
1932	58	0	0	2	35.6905	108	67	80.6667	5.48232	1.08612	3.27388	2.44993	15.7648	108.649	1	1	0	0	0	1	0	0	3	3	0	6555	0	6555
1933	66	0	1	3	19.8468	98	62	74	6.54258	1.83606	4.2669	0.95965	5.38447	93.8511	0	0	0	0	0	0	1	0	2	1	0	6116	0	6116
1934	61	0	1	2	28.5075	120	59	79.3333	4.08588	1.293	2.05328	1.61447	5.49549	97.8366	0	0	0	0	0	1	1	1	3	1	0	6202	0	6202
1935	67	0	1	3	28.383	120	68	85.3333	5.50818	1.26714	3.77039	1.02739	7.04977	87.534	0	1	0	0	0	1	1	0	3	1	0	5910	0	5910
1936	66	0	1	2	32.2708	117	67	83.6667	4.62894	1.06026	2.83426	1.60318	6.05059	88.6717	0	0	0	0	0	0	0	1	2	2	0	6497	0	6497
1937	59	0	1	1	36.3636	158	82	107.333	4.88754	1.34472	2.51359	2.24671	7.43834	98.5717	1	1	0	0	0	1	0	0	3	2	0	6749	0	6749
1938	73	0	1	3	26.0375	146	87	106.667	6.05124	1.37058	4.34965	0.72256	5.05141	62.3795	1	0	0	0	0	1	1	0	3	2	0	6477	0	6477
1939	69	1	1	3	25.3224	163	88	113	5.8185	1.13784	3.78073	1.96446	5.551	90.5012	1	0	0	0	0	1	1	0	2	1	0	4482	1	4482
1940	70	1	1	3	24.8272	109	61	77	5.19786	1.00854	3.62557	1.23061	5.43998	54.4048	0	0	0	0	0	0	1	0	2	1	0	2213	1	2213
1941	61	1	1	3	30.6233	131	81	97.6667	5.84436	1.34472	3.20147	2.83379	5.71753	90.2993	0	0	0	0	0	0	1	0	3	1	0	6061	0	6061
1942	68	0	1	2	33.292	140	68	92	4.42206	1.60332	2.46187	0.77901	5.49549	74.5168	1	0	0	0	0	0	0	0	2	1	0	2331	1	2331
1943	68	0	1	3	22.5497	101	62	75	4.5255	1.34472	2.73599	0.97094	4.60733	92.9988	0	0	0	0	0	0	1	0	3	1	0	6256	0	6256
1944	60	0	1	2	21.3851	134	73	93.3333	5.35302	2.1981	2.85494	0.65482	5.27345	92.0503	0	0	0	0	0	0	0	0	3	1	0	5874	0	5874
1945	58	0	1	1	25.9233	140	85	103.333	5.27544	1.39644	3.68246	0.42902	5.43998	79.8688	1	0	0	0	0	1	1	0	3	2	0	6379	0	6379
1946	59	0	0	1	30.7582	115	74	87.6667	2.56014	0.74994	1.39127	0.91449	5.71753	107.836	1	0	0	0	0	1	0	0	1	1	0	5878	1	5878
1947	56	0	1	2	38.419	132	85	100.667	5.4306	1.37058	2.8808	2.57412	6.1061	101.217	1	0	0	0	0	1	0	0	1	2	0	5887	0	5887
1948	56	1	1	3	26.3316	113	78	89.6667	5.76678	0.67236	3.33594	3.8386	5.27345	104.318	0	0	0	0	0	0	1	0	2	1	0	6692	0	6692
1949	57	0	1	2	25.9233	115	72	86.3333	4.08588	0.74994	2.45153	1.93059	4.88488	94.1399	0	0	0	0	0	0	0	0	2	1	0	6811	0	6811
1950	56	0	1	2	30.7453	123	72	89	4.49964	0.98268	2.74633	1.68221	5.93957	80.8966	1	0	0	0	0	1	1	0	3	3	0	6531	0	6531
1951	64	0	1	1	26.1532	112	63	79.3333	5.71506	0.72408	3.44972	3.36442	6.60569	76.5209	1	0	1	0	0	1	1	1	1	1	0	6153	0	6153
1952	70	0	0	1	31.25	128	72	90.6667	4.7841	0.98268	3.05665	1.62576	6.6612	85.1655	0	0	0	0	0	0	0	1	3	3	1	2266	1	2614
1953	70	0	1	2	28.2284	137	69	91.6667	3.64626	1.1637	2.05328	0.93707	5.77304	86.2215	0	0	0	0	0	0	1	0	3	3	1	3719	1	3756
1954	73	0	1	2	28.9418	129	58	81.6667	5.76678	1.0344	3.63592	2.39348	5.10692	71.7518	0	0	0	0	0	0	0	0	3	3	0	6818	0	6818
1955	54	1	0	3	21.7595	124	80	94.6667	5.48232	1.18956	3.93072	0.7903	5.43998	131.087	0	0	0	0	0	0	0	0	3	1	0	6414	0	6414
1956	72	0	0	3	26.8804	110	75	86.6667	6.9822	1.8102	4.16346	2.20155	5.10692	104.614	1	0	0	0	0	1	1	1	1	2	0	4200	1	4200
1957	56	1	1	3	35.7221	130	65	86.6667	5.24958	1.0344	3.66695	1.19674	6.27263	120.065	0	0	0	0	0	0	1	0	1	2	0	2570	1	2570
1958	54	1	1	3	37.3002	111	76	87.6667	5.12028	0.9051	2.75668	3.18378	5.49549	100.558	0	0	0	0	0	1	0	0	3	3	0	6068	0	6068
1959	63	0	1	1	25.7776	97	55	69	5.3013	0.85338	3.49627	2.07736	10.7134	90.4423	0	1	0	0	0	0	1	0	1	2	1	4499	1	4926
1960	60	1	1	3	28.3108	97	55	69	4.86168	0.98268	3.4911	0.84675	5.93957	71.3349	0	0	0	0	0	0	1	0	2	1	0	3006	0	3006
1961	71	0	1	2	28.2828	143	86	105	7.6287	1.4223	5.02201	2.58541	5.32896	85.3284	1	0	0	0	0	0	1	0	2	2	0	3115	1	3115
1962	57	0	1	2	35.4062	117	60	79	4.96512	1.11198	2.81874	2.258	11.8791	100.47	1	1	0	0	0	1	0	1	3	3	0	6223	0	6223
1963	58	0	1	3	33.1095	144	72	96	4.88754	1.9395	2.46187	1.06126	5.27345	79.8531	1	0	0	0	0	0	0	0	2	1	0	6651	0	6651
1964	58	0	1	3	26.6728	107	67	80.3333	6.82704	1.91364	4.50998	0.88062	5.38447	93.8047	0	0	0	0	0	0	1	0	3	1	0	6466	0	6466
1965	66	0	1	3	31.2847	127	85	99	6.2064	2.0688	3.2325	1.97575	5.60651	65.4879	0	0	0	0	0	1	1	0	2	2	0	5916	0	5916
1966	68	1	1	1	27.1742	118	66	83.3333	4.86168	1.13784	2.79288	2.0322	5.38447	85.8005	1	0	0	0	0	1	0	0	2	1	0	6685	0	6685
1967	62	0	0	2	34.5605	138	88	104.667	5.66334	1.21542	3.94106	1.10642	8.27099	112.095	1	1	0	0	0	1	1	1	2	3	0	5888	0	5888
1968	58	0	1	3	28.7512	115	65	81.6667	5.63748	1.75848	3.54282	0.73385	5.16243	105.895	0	0	0	0	0	0	1	0	2	1	0	6195	0	6195
1969	63	0	1	2	23.8384	117	68	84.3333	6.67188	1.8102	4.06519	1.73866	4.9959	90.4423	0	0	0	0	0	0	0	0	3	3	0	6865	0	6865
1970	58	1	0	1	20.4182	133	78	96.3333	5.01684	1.73262	2.82908	0.99352	5.551	83.8254	0	0	0	0	0	0	0	0	2	2	0	6080	0	6080
1971	73	1	1	2	29.8836	138	65	89.3333	7.05978	1.06026	5.45646	1.18545	7.82691	87.6826	1	1	0	0	0	1	1	0	2	3	0	3977	1	3977
1972	58	0	1	3	22.8152	97	66	76.3333	5.0427	2.43084	2.25499	0.77901	4.94039	79.9477	0	0	0	0	0	0	0	0	2	1	0	6820	0	6820
1973	71	0	0	3	33.9309	125	56	79	5.4306	1.34472	3.69281	0.85804	5.32896	99.0335	0	0	0	0	0	0	0	0	2	2	1	5013	1	5025
1974	62	1	1	3	22.8105	119	67	84.3333	4.68066	1.34472	2.87563	1.00481	4.94039	79.0215	0	0	0	0	0	0	1	0	2	1	0	5920	0	5920
1975	55	1	1	3	26.8646	128	77	94	4.57722	0.7758	2.96873	1.81769	5.43998	94.2867	1	0	0	0	0	1	1	0	3	2	0	4600	1	4600
1976	61	1	1	3	30.8016	129	75	93	6.3357	1.1637	4.29793	1.90801	5.82855	100.907	0	0	0	0	0	0	0	0	3	3	0	6456	0	6456
1977	69	1	1	3	29.8401	112	72	85.3333	4.42206	0.67236	2.37912	2.99185	6.60569	85.3438	0	0	0	0	0	1	1	1	3	2	0	4564	1	5307
1978	65	0	1	2	25.817	115	70	85	5.45646	2.04294	2.82908	1.27577	4.94039	76.0036	1	0	0	0	0	1	1	0	2	1	0	6263	0	6263
1979	58	0	0	2	35.3953	154	68	96.6667	6.80118	1.4223	4.89271	1.06126	13.4889	122.627	1	1	0	0	0	1	1	0	3	3	1	5079	0	6876
1980	65	0	0	3	36.5982	121	73	89	4.03416	1.86192	1.70676	1.0161	5.66202	88.0247	1	0	0	0	0	1	1	0	2	2	0	6895	0	6895
1981	63	1	1	2	24.8261	126	72	90	4.57722	1.06026	2.74633	1.68221	5.60651	94.0834	0	0	0	0	0	0	1	0	2	2	0	6085	0	6085
1982	60	0	0	2	23.5541	112	68	82.6667	4.88754	2.56014	2.0326	0.64353	5.38447	90.9466	0	0	0	0	0	0	0	0	3	3	0	6622	0	6622
1983	56	0	1	3	34.3413	138	74	95.3333	4.06002	0.43962	2.78771	1.81769	4.49631	94.6935	1	0	0	0	0	1	1	0	3	1	0	5892	0	5892
1984	60	0	1	3	28.3922	136	84	101.333	4.16346	1.13784	2.33774	1.50157	5.21794	60.1216	1	0	0	0	0	1	0	0	2	1	0	6256	0	6256
1985	65	1	1	2	28.7826	103	62	75.6667	7.34424	0.9051	5.34268	2.39348	7.82691	56.3865	0	1	0	0	0	0	1	1	2	1	0	6657	0	6657
1986	61	0	1	2	26.8597	140	80	100	5.48232	0.9051	3.44455	2.47251	5.60651	91.4607	1	0	0	0	0	0	1	0	2	2	0	6881	0	6881
1987	63	1	1	3	28.7416	113	78	89.6667	4.7841	1.57746	2.72564	1.04997	5.66202	88.8852	0	0	0	0	0	0	1	0	2	1	0	5521	1	5521
1988	57	0	1	3	28.0968	110	66	80.6667	3.20664	1.06026	1.37575	1.68221	4.77386	80.1248	0	0	0	0	0	0	0	0	2	1	0	5990	0	5990
1989	57	0	0	1	29.9636	156	81	106	6.15468	1.4223	3.83762	1.95317	6.55018	93.3871	1	0	0	0	0	1	0	0	3	2	0	6476	0	6476
1990	59	1	1	2	29.0404	122	58	79.3333	4.75824	0.9051	2.74633	2.41606	9.82527	109.242	1	1	1	0	0	1	1	1	2	3	0	6323	0	6323
1991	65	1	1	2	27.4893	130	78	95.3333	4.60308	0.95682	3.3256	0.69998	5.38447	68.8469	1	0	0	0	0	1	0	0	3	1	0	6693	0	6693
1992	56	1	1	3	26.3749	105	65	78.3333	3.18078	0.49134	2.08949	1.30964	5.551	98.7599	0	1	0	0	0	0	1	0	2	2	0	6722	0	6722
1993	55	1	1	2	30.872	133	69	90.3333	3.69798	0.85338	1.41713	3.11604	13.1004	105.192	0	1	0	0	0	0	0	0	3	1	0	4038	0	4038
1994	58	0	0	3	26.0706	137	79	98.3333	3.85314	1.47402	2.0688	0.6774	5.49549	92.5137	0	0	0	0	0	1	0	0	3	3	0	6742	0	6742
1995	54	0	1	2	27.8119	105	57	73	3.41352	0.72408	2.14638	1.18545	6.27263	82.0216	0	0	0	0	0	0	0	0	3	3	0	4179	1	4179
1996	66	1	1	1	22.1037	97	52	67	5.32716	1.21542	3.69798	0.9032	5.10692	87.3169	0	0	0	0	0	0	0	0	1	1	0	6132	0	6132
1997	67	1	1	3	32.653	123	82	95.6667	5.58576	1.13784	3.54282	1.97575	6.71671	91.4059	0	0	1	0	0	0	1	0	2	1	0	6763	0	6763
1998	57	0	0	2	31.7524	136	79	98	5.27544	1.6809	2.97907	1.34351	5.49549	116.398	1	0	0	0	0	1	1	0	3	3	0	6862	0	6862
1999	58	0	1	2	30.1368	122	73	89.3333	6.12882	1.86192	3.92038	0.75643	5.27345	69.3779	0	0	0	0	0	0	0	0	2	1	0	6382	0	6382
[truncated: 7,306 more rows]
